# Supplementary material for: The Study on the Mechanism of Hugan Tablets in Treating Drug-Induced Liver Injury Induced by Atorvastatin
Source: Front Pharmacol. 2021 Jun 28;12:683707. doi: 10.3389/fphar.2021.683707 (PMC8275032; doi:10.3389/fphar.2021.683707)
Supplement: Supplementary file 2 [file DataSheet2.XLSX]

## Sheet: Biochemical factors 
Effects of Hugan Tablets on alleviating elevated serum ALT, AST, ALP, TBIL resulting from atorvastatin-induced liver injury.
Biochemical factors Group		ALT(U·L-1)	AST(U·L-1)	ALP(U·L-1)	TBIL(U·L-1)
Control	1	30.5	82	106.9	1.78
	2	43.8	120.8	90.1	1.3
	3	43.2	145.2	84	0.47
	4	47.2	107.1	70.4	1.66
	5	31.8	80.1	100.2	1.72
	6	50.2	143.5	74.8	1.58
	7	39.8	102.6	97.2	0.64
	8	51.4	138.7	98	leak
	9	39.2	91.9	71.1	0.38
	10	30.2	115.2	94.9	leak
	11	33.2	104.2	67	1.06
	12	48.2	108.8	66.9	0.72
	13	35.6	152.4	61.5	0.72
Atorvastatin	1	73.6	212.2	143.3	2.44
	2	57.9	148.4	201.1	1.12
	3	81.8	238.7	132.5	0.46
	4	64.4	124.4	148.1	2.32
	5	70.1	180	108.7	1.24
	6	79	143.4	168.6	0.94
	7	68.7	131.2	100.1	1.06
	8	57.1	169.3	126.8	2.81
	9	143.7	275.3	118.1	3.47
	10	77.2	205.5	134.3	2.86
	11	60.8	253.6	129.9	2.26
	12	78.9	198.5	161.2	2.63
Prevention	1	32.8	131.1	102.4	2.26
	2	43.2	138.1	93.3	1.54
	3	44.7	124.5	87	0.94
	4	35.1	143.4	72.3	1.78
	5	32.4	129	145.6	2.08
	6	41.5	202.5	92.7	0.64
	7	34.4	141.5	129.2	2.21
	8	45.7	151	178.6	1.32
	9	40	153.7	117.8	1.12
	10	34.5	97.8	84.3	0.94
	11	36	140.3	64.1	1.42
	12	46.1	132.7	84.1	0.63
	13	59.5	143.8	89.7	1.1
	14	40.8	125.6	121.5	1.12
	15	54.6	286	135.9	0.52
Treatment	1	60.5	101.7	109.3	0.94
	2	49.1	118	146.5	0.8
	3	61.7	131.9	149.7	0.87
	4	43.3	179.9	107.4	1.25
	5	61.2	176.6	116.8	1.24
	6	52.8	117.1	122.4	1.6
	7	65	128.7	135.1	1.42
	8	48.9	148.1	113.2	1.42
	9	58.2	152.8	140.4	1.28
	10	43.3	199.4	110.7	2.39

## Sheet: Compounds 
Compounds identified in Hugan Tablets by UPLC/Q-TOF-MS/MS.
NO	Identification	Observed（m/z）	Adducts	Mass error(ppm)	tR (min)	Extracted ion chromatogram	Response	Formula	MS/MS
1	Arginine	175.119	[M+H]+	-1.5	0.81		27471	C6H14N4O2	175.1189[M+H]+
									158.0922[M+H-NH3]+
									157.1078[M+H-OH]+
									112.0863[M+H-HCOOH-NH3]+
2	Valine	118.086	[M+H]+	-3.3	0.85		20492	C5H11NO2	118.0858[M+H]+
									72.0809[M+H-HCOOH]+
3	Proline	116.07	[M+H]+	-1.7	0.85		14589	C5H9NO2	116.0705[M+H]+
									70.0652[M+H-HCOOH]+
4	Adenine	136.062	[M+H]+	1.9	0.92		23768	C5H5N5	136.0620[M+H]+
									119.0350[M+H-NH3]+
5	p-Coumaric acid	165.055	[M+H]+	1.8	1.44		1160	C9H8O3	165.0546[M+H]+
									131.0460[M+H-2OH]+
									119.0488[M+H-CH2O2]+
6	Adenosine	268.103	[M+H]+	-1.8	1.71		89095	C10H13N5O4	268.1035[M+H]+
									136.0618[M+H-C5H8O4]+
									119.0352[M+H-C5H8O4-NH3]+
7	Guanine	152.057	[M+H]+	0.2	1.81		71069	C5H5N5O	152.0567[M+H]+
									135.0300[M+H-NH3]+
8	Valine#	118.086	[M+H]+	-2.2	2.54		14740	C5H11NO2	118.0858[M +H]+
									72.0809[M+H-HCOOH]+
9	5-Hydroxyoxindole	150.055	[M+H]+	-2.4	3.03		24455	C8H7NO2	150.0548[M +H]+
									133.0521[M +H- OH]+
									132.0451[M +H-H2O]+
10	Indole-4-carboxaldehyde	146.06	[M+H]+	-0.9	3.94		12720	C9H7NO	146.0602[M+H]+
									118.0644[M+H-CO]+
									117.0569[M+H-CHO]+
11	Chlorogenic acid*	355.102	[M+H]+	-0.9	5.1		8203	C16H18O9	355.1014[M+H]+
									337.0905[M+H-H2O]+
									176.0679[M+H-C9H7O4]+
									163.0386[M+H-C7H12O6]+
									135.0436[M+H-C7H12O6-CO]+
12	Clemastanin B	683.251	[M-H]-	-7.1	6.39		6621	C32H44O16	683.2521[M-H]-
									329.1444[M-H-C13H22O11]-
									521.2032[M-H-C6H10O5]-
									359.1540[M-H-C12H20O10]-
13	Kaempferol-3-O-rutinoside	593.149	[M-H]-	-3	6.46		35744	C27H30O15	593.1508[M-H]-
									473.1107[M-H-C4H8O4]-
									383.0809[M-H-C7H12O7]-
									353.0719[M-H-C8H16O8]-
									285.1260[M-H-C6H10O5-C6H10O4]-
14	Kaempferol-3-O-rhamnoside	431.108	[M-H]-	-0.6	6.87		15860	C21H20O10	431.1075[M-H]-
									285.1206[M-H-C6H10O4]-
15	Quercetin-3-O-robinobioside	611.16	[M+H]+	-0.9	7.06		7772	C27H30O16	633.1432[M+Na]+
									611.1602[M+H]+
									303.0499[M+H-C6H10O5-C6H10O4]+
									465.1024[M+H-C6H10O4]+
									449.1068[M+H- C6H10O5]+
16	Deoxyvasicinone	187.086	[M+H]+	-1.4	7.28		67971	C11H10N2O	187.0862[M+H]+
									146.0597[M+H-CN-CH3]+
									116.0494[M+H-C3H5NO]+
									133.0524[M+H-C3H4N]+
17	Scopoletin *	193.049	[M+H]+	-1	7.91		11491	C10H8O4	193.0493[M+H]+
									163.0388[M+H-CH2O]+
									151.0389[M+H-CH2-CO]+
									147.0439[M+H-H2O-CO]+
									119.0480[M+H-H2O-CO-CO]+
18	Indigoticoside A	521.203	[M-H]-	-0.1	8.15		5908	C26H34O11	521.2033[M-H]+
									329.1444[M-H-C7H12O6]+
									359.1540[M-H-C6H10O5]+
19	Rutin *	611.16	[M+H]+	-0.9	8.37		15200	C27H30O16	611.1602[M+H] +
									633.1432[M+Na] +
									465.1024[M+H-C6H10O4] +
									303.0499[M+H-C6H10O5-C6H10O4] +
									285.0392[M+H-C6H10O5-C6H10O4-H2O] +
									257.0450[M+H-C6H10O5-C6H10O4-H2O-CO] +
									229.0501[M+H-C6H10O5-C6H10O4-H2O-2CO] +
									165.0170[M+H-C6H10O5-C6H10O4-C7H6O3] +
									153.0170[M+H-C6H10O5-C6H10O4-C8H6O3] +
									137.0241[M+H-C6H10O5-C6H10O4-C8H6O4] +
20	Hyperoside *	465.102	[M+H]+	-1	8.37		3837	C21H20O12	465.1029[M+H] +
									303.0501[M+H-C6H10O5] +
									285.0381[M+H-C6H10O5-C6H10O4-H2O] +
									257.0439[M+H-C6H10O5-C6H10O4-H2O-CO] +
									165.0188[M+H-C6H10O5-C7H6O3] +
									153.0188[M+H-C6H10O5-C8H6O3] +
									137.0241[M+H-C6H10O5-C8H6O4] +
21	Vitexin *	433.113	[M+H]+	3	8.38		588068	C21H20O10	433.1135[M+H]+
									415.1029[M+H-H2O]+
									397.0942[M+H-2H2O]+
									379.0851[M+H-3H2O]+
									271.0614[M+H-H2O-C6H9O4]+
22	Isoquercitrin	465.101	[M+H]+	3.8	8.59		26635	C21H20O12	487.0852[M+Na] +
									465.1029[M+H] +
									303.0499[M+H-C6H10O5] +
									165.0170[M+H-C6H10O5-C7H6O3] +
									153.0182[M+H-C14H16O8] +
									137.0241[M+H-C14H16O9] +
23	Isoquercitrin#	465.101	[M+H]+	-3	8.66		1555	C21H20O12	487.0852[M+Na] +
									465.1029[M+H] +
									303.0499[M+H-C6H10O5] +
									165.0170[M+H-C6H10O5-C7H6O3] +
									153.0182[M+H-C14H16O8] +
									137.0241[M+H-C14H16O9] +
24	(+)-isolariciresinol 9'-O-glucoside	521.203	[M+H]+	-0.1	8.77		21749	C26H34O11	521.2033[M-H]+
									329.1444[M-H-C7H12O6]+
									359.1540[M-H-C6H10O5]+
25	4,5-dicaffeoylquinic acid	517.133	[M+H]+	3	9.47		6799	C25H24O12	517.1328[M+H]+
									499.1232[M+H-H2O]+
									355.1031[M+H-C9H6O3]+
									163.0389[M+H-C9H9O3-C7H12O6]+
									135.0437[M+H-C9H9O3-C7H12O6-CO]+
26	Quercetin#	303.05	[M+H]+	-1.3	9.48		5078	C15H10O7	303.0501[M+H] +
									285.0392[M+H-H2O] +
									257.0450[M+H-H2O-CO] +
									229.0501[M+H-H2O-2CO] +
									165.0170[M+H-C7H6O3] +
									153.0170[M+H-C8H6O3] +
									137.0241[M+H-C8H6O4] +
27	Narcissin	625.176	[M+H]+	-0.7	9.66		4144	C28H32O16	625.1765[M+H] +
									647.1588[M+Na] +
									479.1172[M+H-C6H10O4] +
									317.0654[M+H-C6H10O5-C6H10O4] +
28	Capillarisin	317.065	[M+H]+	-2.4	9.66		5921	C16H12O7	317.0653[M+H]+
									273.0387[M+H-C6H4O]+
									303.0495[M+H-CH2]+
									302.0415[M+H-CH3]+
									285.0388[M+H-CH3OH]+
									301.0320[M+H-CH4]+
29	Scoparone *	207.065	[M+H]+	-2.2	10.45		1491	C11H10O4	207.0651[M+H]+
									192.0418[M+H-CH3]+
									179.0708[M+H-CO]+
									164.0425[M+H-CH3-CO]+
									136.0497[M+H-CH3-2CO]+
									163.0375[M+H-CO2]+
									151.0759[M+H-2CO]+
30	Quercetin *	303.05	[M+H]+	-0.7	12.21		6733	C15H10O7	303.0501[M+H]+
									285.0392[M+H-H2O]+
									257.0450[M+H-H2O-CO]+
									229.0501[M+H-H2O-2CO]+
									165.0170[M+H-C7H6O3]+
									153.0170[M+H-C8H6O3]+
									137.0241[M+H-C8H6O4]+
31	Guamarolin	357.133	[M+H]+	-1.9	13.86		31430	C20H20O6	357.1326[M+H]+
									233.0820[M+H-C7H8O2]+
									147.0439[M+H-C11H14O4]+
									137.0598[M+H-C12H12O4]+
32	5,7-Dimethoxycoumarin	207.065	[M+H]+	-1.9	15.37		5777	C11H10O4	207.0651[M+H]+
									164.0466[M+H-CH3-CO]+
									147.0446[M+H-C3H4O2]+
									119.0480[M+H-C3H4O3]+
33	Saikosaponin F	929.547	[M+H]+	-0.4	16.11		144718	C48H80O17	929.5465[M+H]+
									951.5293[M+Na]+
									911.5343[M+H-H2O]+
									893.5239[M+H-2H2O]+
									603.4248[M+H-C6H10O5-C6H10O4-H2O]+
									585.4140[M+H-C6H10O5-C6H10O4-2H2O]+
									423.3614[M+H-2C6H10O5-C6H10O4-2H2O] +
34	Glycohyodeoxycholic acid	450.313	[M-H]-	-0.2	16.17		94800	C26H43NO5	448.3127[M-H]-
									404.3215[M-H-CO2]-
									386.3143[M-H-H2O-CO2]-
35	Henridilactone A	543.222	[M+H]+	-1	16.53		7720	C29H34O10	543.2214[M+H]+
									525.2095[M+H-H2O]+
									507.2065[M+H-2H2O]+
									497.2170[M+H-CO2]+
									440.2207[M+H-CO2-CH3CO2]+
36	Schisandrol A#	433.221	[M+H]+	-3	17.2		14925	C24H32O7	433.2202[M+H]+
									415.2097[M+H-H2O]+
									400.1887[M+H-H2O-CH3]+
									384.1940[M+H-H2O-OCH3]+
									346.1378[M+H-H2O-C5H9]+
									353.1750[M+H-H2O-2OCH3]+
									369.1712[M+H-H2O-OCH3-CH3]+
									338.1511[M+H-H2O-2OCH3-CH3]+
37	Hyocholic acid	407.288	[M-H]-	-1.9	17.64		7120	C24H40O5	407.2876[M-H]-
									389.2740[M-H-H2O]-
									371.2637[M-H-2H2O]-
									353.2527[M-H-3H2O]-
38	Saikosaponin A	781.472	[M+H]+	-1.2	18.57		23879	C42H68O13	781.4738[M+H]+
									803.4558[M+Na]+
									601.4100[M+H-C6H10O5-H2O]+
									583.3995[M+H-C6H10O5-2H2O]+
									455.3526[M+H-C6H10O5-C6H10O4-H2O]+
									437.3420[M+H-C6H10O5-C6H10O4-2H2O]+
39	Schisandrol A	433.221	[M+H]+	-1.3	18.67		401624	C24H32O7	433.2202[M+H]+
									455.2016[M+Na]+
									415.2097[M+H-H2O]+
									346.1378[M+H-H2O-C5H9]+
									400.1887[M+H-H2O-CH3]+
									384.1940[M+H-H2O-OCH3]+
									369.1712[M+H-H2O-OCH3-CH3]+
									338.1511[M+H-H2O-OCH3-CH3]+
									323.1318[M+H-H2O-OCH3-2CH3]+
40	Saikosaponin B2 *	781.474	[M+H]+	0.7	18.7		364669	C42H68O13	781.4738[M+H]+
									803.4558[M+Na]+
									601.4100[M+H-C6H10O5-H2O]+
									583.3995[M+H-C6H10O5-2H2O]+
									455.3526[M+H-C6H10O5-C6H10O4-H2O]+
									437.3420[M+H-C6H10O5-C6H10O4-2H2O]+
41	Glycochenodeoxycholic acid	450.312	[M-H]-	0.1	19.28		166945	C26H43NO5	448.3120[M-H]-
									404.3215[M-H-CO2]-
									386.3143[M-H-H2O-CO2]-
42	Hyodeoxycholic acid *	391.285	[M-H]-	1	19.35		266725	C24H40O4	391.2852[M-H]-
									783.5755[2M-H]-
									373.2700[M-H-H2O]-
									355.2675[M-H-2H2O]-
43	Gomisin D	548.248	[M+H]+	-1.7	19.9		80713	C28H34O10	531.2200[M+H]+
									485.2184[M+H-H2O]+
									401.1588[M+H-C6H10O3]+
									383.1507[M+H-C6H10O3-H2O]+
									341.1039[M+H-C6H10O3-H2O-C3H6]+
44	Gomisin J	389.199	[M+H]+	-0.4	20.34		286126	C22H28O6	389.1993[M+H]+
									319.1182[M+H-C5H10]+
									357.1739[M+H-CH3OH]+
									325.1440[M+H-2CH3OH]+
									287.0910[M+H-CH3OH-C5H10]+
									227.0690[M+H-2CH3OH-C5H10-CO]+
45	Schisandrol B *	416.182	[M+H]+	-1.6	20.59		97473	C23H28O7	417.1870[M+H]+
									369.1712[M+H-H2O-CH2O]+
									399.1849[M+H-H2O]+
									384.1598[M+H-H2O-CH3]+
									357.1326[M+H-H2O-C3H6]+
									353.1422[M+H-H2O-CH3-OCH3]+
									343.1147[M+H-H2O-C4H8]+
									341.1685[M+H-H2O-C2H2O2]+
									337.1402[M+H-H2O-CH2O-CH3OH]+
									330.1068[M+H-H2O-C5H9]+
									299.0943[M+H-H2O-C5H9-OCH3]+
46	6''-O-Acetylsaikosaponin A	823.483	[M+H]+	-0.5	22.65		25242	C44H70O14	823.4843[M+H]+
									845.4663[M+Na]+
									601.4091[M+H-C6H10O5-CH3COOH]+
									583.3973[M+H-C6H10O5-CH3COOH-H2O]+
									455.3512[M+H-C6H10O5-C6H10O4-CH3COOH]+
									437.34028[M+H-C6H10O5-C6H10O4-CH3COOH-H2O]+
									419.3297[M+H-C6H10O5-C6H10O4-CH3COOH-2H2O]+
47	Pregomisin	391.211	[M+H]+	-1.2	23.59		100377	C22H30O6	391.2088[M+H]+
									237.1455[M+H-C8H10O3]+
									205.1264[M+H-C8H10O3-CH3OH]+
									167.0704[M+H-C13H20O3]+
48	Angeloylgomisin H	501.246	[M+H]+	-0.8	24.58		1285051	C28H36O8	501.2457[M+H]+
									386.1734[M+H-C4H7COOH-CH3]+
									401.1934[M+H-C4H7COOH]+
									483.2393[M+H-H2O]+
									370.1785[M+H-C4H7COOH-OCH3]+
									355.1552[M+H-C4H7COOH-OCH3-CH3]+
									523.2303[M+Na]+
49	Chenodeoxycholic acid*	391.285	[M-H]-	1.2	25.28		5749	C24H40O4	391.2852[M-H]-
									783.5755[2M-H]-
									373.2785[M-H-H2O]-
									355.2675[M-H-2H2O]-
50	Benzoylgomisin H	523.231	[M+H]+	-2.2	25.46		34280	C30H34O8	523.2303[M+H]+
									505.2221[M+H-H2O]+
									401.1937[M+H-C6H5COOH]+
									370.1785[M+H-C6H5COOH-OCH3]+
51	Benzoylgomisin Q	553.241	[M+H]+	-4.6	25.94		36046	C31H36O9	553.2291[M+H]+
									431.2052[M+H-C6H5COOH]+
									387.1779[M+H-C6H5COOH-C2H4O]+
									356.1597[M+H-C6H5COOH-C2H4O-OCH3]+
									341.1362[M+H-C6H5COOH -C2H4O-OCH3-CH3]+
52	Gomisin G	537.214	[M+H]+	0.1	26.49		399638	C31H36O9	415.1741[M+H-C6H5COOH]+
									371.1451[M+H-C6H5COOH-C2H4O]+
									373.1244[M+H-C6H5COOH -C3H6]+
									397.1638[M+H-C6H5COOH -H2O]+
									340.1290[M+H-C6H5COOH -C2H4O-OCH3]+
									356.1267[M+H-C6H5COOH -C2H4O-CH3]+
									554.2460[M+NH4]+
									559.1909[M+Na]+
53	Gomisin G#	537.214	[M+H]+	-1.3	26.69		16129	C31H36O9	537.2141[M+H]+
									415.1741[M+H-C6H5COOH]+
									371.1451[M+H-C6H5COOH-C2H4O]+
									373.1244[M+H-C6H5COOH-C3H6]+
									385.1617[M+H-C6H5COOH-CH2O]+
									340.1290[M+H-C6H5COOH-C2H4O-OCH3]+
									325.1125[M+H-C6H5COOH-C2H4O-OCH3-CH3]+
									356.1267[M+H-C6H5COOH-C2H4O-CH3]+
54	Gomisin K1 or Gomisin K2	403.211	[M+H]+	-0.4	27.08		159308	C23H30O6	403.2163[M+H]+
									333.1360[M+H-C5H10]+
									371.1872[M+H-CH3OH]+
									340.1692[M+H-CH3OH-OCH3]+
									302.1146[M+H-OCH3-C5H10]+
									301.1062[M+H-CH3OH-C5H10]+
									287.0910[M+H-OCH3-C5H10-CH3]+
									227.0690[M+H-OCH3-C5H10-CH3-C2H4O2]+
55	Gomisin K1 or Gomisin K2	403.211	[M+H]+	-0.9	27.29		703408	C23H30O6	403.2163[M+H]+
									333.1360[M+H-C5H10]+
									371.1872[M+H-CH3OH]+
									340.1692[M+H-CH3OH-OCH3]+
									302.1146[M+H-OCH3-C5H10]+
									301.1062[M+H-CH3OH-C5H10]+
									287.0910[M+H-OCH3-C5H10-CH3]+
									227.0690[M+H-OCH3-C5H10-CH3-C2H4O2]+
56	Schisantherin A#	537.214	[M+H]+	0.3	27.49		28093	C30H32O9	537.2141[M+H]+
									559.1909[M+Na]+
									415.1741[M+H-C6H5COOH]+
									371.1451[M+H-C6H5COOH-C2H4O]+
									373.1244[M+H-C6H5COOH-C3H6]+
									385.1617[M+H-C6H5COOH-CH2O]+
									397.1638[M+H-C6H5COOH-H2O]+
									340.1290[M+H-C6H5COOH-C2H4O-OCH3]+
									325.1125[M+H-C6H5COOH-C2H4O-OCH3-CH3]+
									356.1267[M+H-C6H5COOH-C2H4O-CH3]+
57	Schisantherin A*	537.214	[M+H]+	0.3	27.81		353970	C30H32O9	537.2141[M+H]+
									559.1909[M+Na]+
									415.1741[M+H-C6H5COOH]+
									371.1451[M+H-C6H5COOH-C2H4O]+
									373.1244[M+H-C6H5COOH-C3H6]+
									385.1617[M+H-C6H5COOH-CH2O]+
									397.1638[M+H-C6H5COOH-H2O]+
									340.1290[M+H-C6H5COOH-C2H4O-OCH3]+
									325.1125[M+H-C6H5COOH-C2H4O-OCH3-CH3]+
									356.1267[M+H-C6H5COOH-C2H4O-CH3]+
58	Schisantherin A#	537.214	[M+H]+	-3.9	27.99		90502	C30H32O9	537.2141[M+H]+
									559.1909[M+Na]+
									415.1741[M+H-C6H5COOH]+
									371.1451[M+H-C6H5COOH-C2H4O]+
									373.1244[M+H-C6H5COOH-C3H6]+
									385.1617[M+H-C6H5COOH-CH2O]+
									397.1638[M+H-C6H5COOH-H2O]+
									340.1290[M+H-C6H5COOH-C2H4O-OCH3]+
									325.1125[M+H-C6H5COOH-C2H4O-OCH3-CH3]+
									356.1267[M+H-C6H5COOH-C2H4O-CH3]+
59	Schisanhenol *	403.211	[M+H]+	-0.8	28.47		337132	C23H30O6	403.2163[M+H]+
									425.1974[M+Na]+
									388.1922[M+H-CH3]+
									371.1872[M+H-CH3OH]+
									340.1612[M+H-CH3OH-OCH3]+
									302.1146[M+H-OCH3-C5H10]+
									301.1062[M+H-CH3OH-C5H10]+
60	Gomisin M2 or Gomisin L1 /L2	387.18	[M+H]+	-1.5	28.8		115389	C22H26O6	387.1779[M+H]+
									409.1557[M+Na]+
									355.1552[M+H-CH3OH]+
									285.0750[M+H-CH3OH-C5H10]+
									227.0690[M+H-CH3OH-C5H10-C2H2O2]+
61	Gomisin E	515.227	[M+H]+	-0.4	29.24		250246	C28H34O9	515.2318[M+H]+
									385.1702[M+H-C6H10O3]+
									355.1552[M+H-C6H10O3-CH2O]+
									316.0915[M+H-C6H10O3-C5H9]+
									469.2245[M+H-CH2O2]+
62	Linolenic acid	279.231	[M+H]+	-1.6	29.31		224876	C18H30O2	279.2314[M+H]+
									209.1541[M+H-C5H10]+
									195.1399[M+H-C6H12]+
									133.1009[M+H-C10H18O2]+
									119.0852[M+H-C9H20O2]+
									105.0698[M+H-C10H22O2]+
									95.0855[M+H-C11H20O2]+
63	Gomisin M2 or Gomisin L1 /L2	387.179	[M+H]+	-2.7	29.44		115894	C22H26O6	387.1779[M+H]+
									409.1557[M+Na]+
									355.1552[M+H-CH3OH]+
									285.0750[M+H-CH3OH-C5H10]+
									227.0690[M+H-CH3OH-C5H10-C2H2O2]+
64	Gomisin M2 or Gomisin L1 /L2	387.18	[M+H]+	-1.6	29.7		192005	C22H26O6	387.1779[M+H]+
									409.1557[M+Na]+
									355.1552[M+H-CH3OH]+
									285.0750[M+H-CH3OH-C5H10]+
									227.0690[M+H-CH3OH-C5H10-C2H2O2]+
65	Schisandrin A *	417.227	[M+H]+	-1	30.54		3898313	C24H32O6	439.2111[M+Na]+
									417.2316[M+H]+
									370.1785[M+H-C2H7O]+
									386.2077[M+H-OCH3]+
									316.1303[M+H-C5H10-OCH3]+
									301.1062[M+H-C5H10-OCH3-CH3]+
									285.1119[M+H-C5H10-2OCH3]+
									242.0925[M+H-C5H10-2OCH3-C2H3O]+
									227.0690[M+H-C5H10-2OCH3-C2H3O-CH3]+
									347.1539[M+H-C5H10]+
66	Schisandrin B#	401.19 57	[M+H]+	-0.4	31.42		10188	C23H28O6	401.2025[M+H]+
									386.1734[M+H-CH3]+
									371.1888[M+H-CH2O]+
									331.1150[M+H-C5H10]+
									300.0994[M+H-C5H10-OCH3]+
									316.0993[M+H-C5H10-CH3]+
									423.1742[M+Na]+
67	Schisandrin B *	401.195	[M+H]+	-1.2	31.66		5716694	C23H28O6	401.2025[M+H]+
									423.1742[M+Na]+
									386.1734[M+H-CH3]+
									371.1788[M+H-CH2O]+
									370.1785[M+H-OCH3]+
									331.1150[M+H-C5H10]+
									316.0993[M+H-C5H10-CH3]+
									300.0994[M+H-C5H10-OCH3]+
									285.0750[M+H-C5H10-OCH3-CH3]+
									273.1139[M+H-C5H10-C2H2O2]+
									227.0690[M+H-C5H10-OCH3-CH3-C2H2O2]+
68	Schisandrin C *	385.164	[M+H]+	-0.8	32.24		593182	C22H24O6	385.1617[M+H]+
									355.1552[M+H-CH2O]+
									315.0833[M+H-C5H10]+
									285.0750[M+H-C5H10-CH2O]+
									257.0789[M+H-C5H10-C2H2O2]+
									199.0750[M+H-C5H10-2C2H2O2]+
									184.0497[M+H-C5H10-2C2H2O2-CH3]+
69	Kadsuric acid	471.347	[M+H]+	-0.5	35.1		47048	C30H46O4	471.3453[M+H]+
									453.3405[M+H-H2O]+
									427.3517[M+H-CO2]+
									145.1021[M+H-C19H34O4]+
70	Schisanlactone D	453.336	[M+H]+	-0.4	35.14		19876	C30H44O3	453.3405[M+H]+
									435.3310[M+H-H2O]+
									313.2724[M+H-C8H12O2]+
									311.2371[M+H-C8H14O2]+
									395.3647[M+H-C2H2O2]+
									203.1801[M+H-C15H21O3]+
									145.1021[M+H-C19H31O3]+
71	Schisandronic acid	455.352	[M+H]+	-0.8	36.83		23900	C30H46O3	455.3413[M+H]+
									437.3465[M+H-H2O]+
									145.1021[M+H-C19H34O3]+
									133.1020[M+H-C20H34O3]+
									159.1145[M+H-C18H32O3]+
									173.1345[M+H-C17H30O3]+

## Sheet: Disease targets
No.	Gene Symbol	Description
1	TNF	Tumor Necrosis Factor
2	IL6	Interleukin 6
3	IL10	Interleukin 10
4	INS	Insulin
5	GPT	Glutamic--Pyruvic Transaminase
6	ALB	Albumin
7	IL1B	Interleukin 1 Beta
8	FAS	Fas Cell Surface Death Receptor
9	IFNG	Interferon Gamma
10	TGFB1	Transforming Growth Factor Beta 1
11	STAT3	Signal Transducer And Activator Of Transcription 3
12	HLA-DRB1	Major Histocompatibility Complex, Class II, DR Beta 1
13	EGFR	Epidermal Growth Factor Receptor
14	CD40LG	CD40 Ligand
15	HLA-B	Major Histocompatibility Complex, Class I, B
16	AKT1	AKT Serine/Threonine Kinase 1
17	FASLG	Fas Ligand
18	MPO	Myeloperoxidase
19	CYP2E1	Cytochrome P450 Family 2 Subfamily E Member 1
20	CYP2C9	Cytochrome P450 Family 2 Subfamily C Member 9
21	UGT1A1	UDP Glucuronosyltransferase Family 1 Member A1
22	CTLA4	Cytotoxic T-Lymphocyte Associated Protein 4
23	F2	Coagulation Factor II, Thrombin
24	HLA-DQB1	Major Histocompatibility Complex, Class II, DQ Beta 1
25	ICAM1	Intercellular Adhesion Molecule 1
26	CXCL8	C-X-C Motif Chemokine Ligand 8
27	HLA-A	Major Histocompatibility Complex, Class I, A
28	TP53	Tumor Protein P53
29	VWF	Von Willebrand Factor
30	CRP	C-Reactive Protein
31	GGT1	Gamma-Glutamyltransferase 1
32	CP	Ceruloplasmin
33	SLC17A5	Solute Carrier Family 17 Member 5
34	HLA-DQA1	Major Histocompatibility Complex, Class II, DQ Alpha 1
35	PPARG	Peroxisome Proliferator Activated Receptor Gamma
36	TLR2	Toll Like Receptor 2
37	IFNL3	Interferon Lambda 3
38	NAT2	N-Acetyltransferase 2
39	SERPINE1	Serpin Family E Member 1
40	RBP4	Retinol Binding Protein 4
41	CYP3A4	Cytochrome P450 Family 3 Subfamily A Member 4
42	GSTM1	Glutathione S-Transferase Mu 1
43	APOE	Apolipoprotein E
44	MIR21	MicroRNA 21
45	GLUD1	Glutamate Dehydrogenase 1
46	TNFRSF1B	TNF Receptor Superfamily Member 1B
47	TNFRSF1A	TNF Receptor Superfamily Member 1A
48	THBD	Thrombomodulin
49	RETN	Resistin
50	MTOR	Mechanistic Target Of Rapamycin Kinase
51	FOXP3	Forkhead Box P3
52	NOS3	Nitric Oxide Synthase 3
53	SPP1	Secreted Phosphoprotein 1
54	NFKB1	Nuclear Factor Kappa B Subunit 1
55	NR1H4	Nuclear Receptor Subfamily 1 Group H Member 4
56	IL1RN	Interleukin 1 Receptor Antagonist
57	CAT	Catalase
58	ENG	Endoglin
59	ABCB11	ATP Binding Cassette Subfamily B Member 11
60	PTPRC	Protein Tyrosine Phosphatase Receptor Type C
61	CASP3	Caspase 3
62	HFE	Homeostatic Iron Regulator
63	IL2	Interleukin 2
64	HTR2A	5-Hydroxytryptamine Receptor 2A
65	CYP2D6	Cytochrome P450 Family 2 Subfamily D Member 6
66	IGF1	Insulin Like Growth Factor 1
67	LEP	Leptin
68	CALR	Calreticulin
69	ADIPOQ	Adiponectin, C1Q And Collagen Domain Containing
70	C4A	Complement C4A (Rodgers Blood Group)
71	TLR4	Toll Like Receptor 4
72	VEGFA	Vascular Endothelial Growth Factor A
73	CYP2C19	Cytochrome P450 Family 2 Subfamily C Member 19
74	IL4	Interleukin 4
75	C3	Complement C3
76	G6PD	Glucose-6-Phosphate Dehydrogenase
77	NOS2	Nitric Oxide Synthase 2
78	MMP9	Matrix Metallopeptidase 9
79	ABCB4	ATP Binding Cassette Subfamily B Member 4
80	CCL2	C-C Motif Chemokine Ligand 2
81	SERPINA1	Serpin Family A Member 1
82	DNMT1	DNA Methyltransferase 1
83	HAMP	Hepcidin Antimicrobial Peptide
84	JAK2	Janus Kinase 2
85	ADAMTS13	ADAM Metallopeptidase With Thrombospondin Type 1 Motif 13
86	CYP1A2	Cytochrome P450 Family 1 Subfamily A Member 2
87	PDCD1	Programmed Cell Death 1
88	DRD2	Dopamine Receptor D2
89	CTNNB1	Catenin Beta 1
90	COMT	Catechol-O-Methyltransferase
91	ACE	Angiotensin I Converting Enzyme
92	CFH	Complement Factor H
93	GSTT1	Glutathione S-Transferase Theta 1
94	DMD	Dystrophin
95	ITGAM	Integrin Subunit Alpha M
96	F3	Coagulation Factor III, Tissue Factor
97	CD46	CD46 Molecule
98	MBL2	Mannose Binding Lectin 2
99	CCR5	C-C Motif Chemokine Receptor 5 (Gene/Pseudogene)
100	EGF	Epidermal Growth Factor
101	MECP2	Methyl-CpG Binding Protein 2
102	GNAS	GNAS Complex Locus
103	CASP8	Caspase 8
104	HNF4A	Hepatocyte Nuclear Factor 4 Alpha
105	ALAD	Aminolevulinate Dehydratase
106	MIR223	MicroRNA 223
107	APOA1	Apolipoprotein A1
108	ITGB2	Integrin Subunit Beta 2
109	IL12RB1	Interleukin 12 Receptor Subunit Beta 1
110	SOD2	Superoxide Dismutase 2
111	CHMP4B	Charged multivesicular body protein 4b
112	SOD1	Superoxide Dismutase 1
113	MIR125A	MicroRNA 125a
114	FCGR3B	Fc Fragment Of IgG Receptor IIIb
115	IL2RA	Interleukin 2 Receptor Subunit Alpha
116	MIR200C	MicroRNA 200c
117	IFNA1	Interferon Alpha 1
118	TIMP1	TIMP Metallopeptidase Inhibitor 1
119	CSF3	Colony Stimulating Factor 3
120	HP	Haptoglobin
121	CR1	Complement C3b/C4b Receptor 1 (Knops Blood Group)
122	ABCB1	ATP Binding Cassette Subfamily B Member 1
123	F5	Coagulation Factor V
124	IRF5	Interferon Regulatory Factor 5
125	BCHE	Butyrylcholinesterase
126	MIR146A	MicroRNA 146a
127	MYC	MYC Proto-Oncogene, BHLH Transcription Factor
128	HMOX1	Heme Oxygenase 1
129	HGF	Hepatocyte Growth Factor
130	KRT18	Keratin 18
131	TTR	Transthyretin
132	FCGR2A	Fc Fragment Of IgG Receptor IIa
133	BCL2	BCL2 Apoptosis Regulator
134	ELANE	Elastase, Neutrophil Expressed
135	ALPP	Alkaline Phosphatase, Placental
136	MIR155	MicroRNA 155
137	PTEN	Phosphatase And Tensin Homolog
138	MIR122	MicroRNA 122
139	LCN2	Lipocalin 2
140	CHMP1B	Charged multivesicular body protein 1b
141	PTGS2	Prostaglandin-Endoperoxide Synthase 2
142	RYR1	Ryanodine Receptor 1
143	TLR5	Toll Like Receptor 5
144	CYP7A1	Cytochrome P450 Family 7 Subfamily A Member 1
145	PPARA	Peroxisome Proliferator Activated Receptor Alpha
146	HMGB1	High Mobility Group Box 1
147	STIM1	Stromal Interaction Molecule 1
148	TF	Transferrin
149	G6PC	Glucose-6-Phosphatase Catalytic Subunit
150	NFE2L2	Nuclear Factor, Erythroid 2 Like 2
151	STAT1	Signal Transducer And Activator Of Transcription 1
152	CFI	Complement Factor I
153	MYD88	MYD88 Innate Immune Signal Transduction Adaptor
154	MET	MET Proto-Oncogene, Receptor Tyrosine Kinase
155	IL5	Interleukin 5
156	IL18	Interleukin 18
157	PTPN22	Protein Tyrosine Phosphatase Non-Receptor Type 22
158	AFP	Alpha Fetoprotein
159	APOB	Apolipoprotein B
160	BMP6	Bone Morphogenetic Protein 6
161	ETS1	ETS Proto-Oncogene 1, Transcription Factor
162	CCND1	Cyclin D1
163	CALCA	Calcitonin Related Polypeptide Alpha
164	ATP8B1	ATPase Phospholipid Transporting 8B1
165	TNFAIP3	TNF Alpha Induced Protein 3
166	MIRLET7E	MicroRNA Let-7e
167	C4B	Complement C4B (Chido Blood Group)
168	MIR324	MicroRNA 324
169	POLG	DNA Polymerase Gamma, Catalytic Subunit
170	STAT4	Signal Transducer And Activator Of Transcription 4
171	IFIH1	Interferon Induced With Helicase C Domain 1
172	SERPINA3	Serpin Family A Member 3
173	GFAP	Glial Fibrillary Acidic Protein
174	CR2	Complement C3d Receptor 2
175	MAPK8	Mitogen-Activated Protein Kinase 8
176	CYCS	Cytochrome C, Somatic
177	PRL	Prolactin
178	PRTN3	Proteinase 3
179	ANXA5	Annexin A5
180	CD44	CD44 Molecule (Indian Blood Group)
181	DNASE1	Deoxyribonuclease 1
182	TREX1	Three Prime Repair Exonuclease 1
183	KRAS	KRAS Proto-Oncogene, GTPase
184	SST	Somatostatin
185	PRF1	Perforin 1
186	BAX	BCL2 Associated X, Apoptosis Regulator
187	TERT	Telomerase Reverse Transcriptase
188	EPO	Erythropoietin
189	IL17A	Interleukin 17A
190	CPT2	Carnitine Palmitoyltransferase 2
191	CXCL10	C-X-C Motif Chemokine Ligand 10
192	CFTR	CF Transmembrane Conductance Regulator
193	CXCL12	C-X-C Motif Chemokine Ligand 12
194	IRF1	Interferon Regulatory Factor 1
195	MIR185	MicroRNA 185
196	RASGRP1	RAS Guanyl Releasing Protein 1
197	HSP90AA1	Heat Shock Protein 90 Alpha Family Class A Member 1
198	MIR23A	MicroRNA 23a
199	MIR30D	MicroRNA 30d
200	MIR195	MicroRNA 195
201	HLA-C	Major Histocompatibility Complex, Class I, C
202	NR1I2	Nuclear Receptor Subfamily 1 Group I Member 2
203	PIK3CA	Phosphatidylinositol-4,5-Bisphosphate 3-Kinase Catalytic Subunit Alpha
204	XIAP	X-Linked Inhibitor Of Apoptosis
205	IKZF1	IKAROS Family Zinc Finger 1
206	MIR210	MicroRNA 210
207	MAPK1	Mitogen-Activated Protein Kinase 1
208	ESR1	Estrogen Receptor 1
209	GHR	Growth Hormone Receptor
210	CD79A	CD79a Molecule
211	CD4	CD4 Molecule
212	CCDC66	Coiled-coil domain-containing protein 66
213	NQO1	NAD(P)H Quinone Dehydrogenase 1
214	SLC6A3	Solute Carrier Family 6 Member 3
215	CYP2B6	Cytochrome P450 Family 2 Subfamily B Member 6
216	PPIG	Peptidylprolyl Isomerase G
217	JUN	Jun Proto-Oncogene, AP-1 Transcription Factor Subunit
218	GAPDH	Glyceraldehyde-3-Phosphate Dehydrogenase
219	FOS	Fos Proto-Oncogene, AP-1 Transcription Factor Subunit
220	INSR	Insulin Receptor
221	CD19	CD19 Molecule
222	IGF2	Insulin Like Growth Factor 2
223	UGT1A3	UDP Glucuronosyltransferase Family 1 Member A3
224	HAVCR1	Hepatitis A Virus Cellular Receptor 1
225	BTNL2	Butyrophilin Like 2
226	CST3	Cystatin C
227	KDR	Kinase Insert Domain Receptor
228	PPARD	Peroxisome proliferator-activated receptor delta
229	SLC2A1	Solute Carrier Family 2 Member 1
230	CDH1	Cadherin 1
231	PNPLA3	Patatin Like Phospholipase Domain Containing 3
232	IL1R1	Interleukin 1 Receptor Type 1
233	ATP7B	ATPase Copper Transporting Beta
234	CXCR4	C-X-C Motif Chemokine Receptor 4
235	H2AC18	H2A Clustered Histone 18
236	ABCC2	ATP Binding Cassette Subfamily C Member 2
237	SELP	Selectin P
238	KRT8	Keratin 8
239	TNFRSF13C	TNF Receptor Superfamily Member 13C
240	ERBB2	Erb-B2 Receptor Tyrosine Kinase 2
241	CIITA	Class II Major Histocompatibility Complex Transactivator
242	F9	Coagulation Factor IX
243	VCAM1	Vascular Cell Adhesion Molecule 1
244	LPL	Lipoprotein Lipase
245	POMC	Proopiomelanocortin
246	SELE	Selectin E
247	PIK3CG	Phosphatidylinositol-4,5-Bisphosphate 3-Kinase Catalytic Subunit Gamma
248	NGF	Nerve Growth Factor
249	CXCR3	C-X-C Motif Chemokine Receptor 3
250	APP	Amyloid Beta Precursor Protein
251	RTEL1	Regulator Of Telomere Elongation Helicase 1
252	CASK	Calcium/Calmodulin Dependent Serine Protein Kinase
253	CD36	CD36 Molecule
254	IL2RB	Interleukin 2 Receptor Subunit Beta
255	MIF	Macrophage Migration Inhibitory Factor
256	FLT1	Fms Related Receptor Tyrosine Kinase 1
257	CDKN2A	Cyclin Dependent Kinase Inhibitor 2A
258	SDHA	Succinate Dehydrogenase Complex Flavoprotein Subunit A
259	GZMB	Granzyme B
260	PARP1	Poly(ADP-Ribose) Polymerase 1
261	BRAF	B-Raf Proto-Oncogene, Serine/Threonine Kinase
262	XDH	Xanthine Dehydrogenase
263	CCL3	C-C Motif Chemokine Ligand 3
264	MTM1	Myotubularin 1
265	BGLAP	Bone Gamma-Carboxyglutamate Protein
266	LBR	Lamin B Receptor
267	FABP1	Fatty Acid Binding Protein 1
268	GH1	Growth Hormone 1
269	CYP1A1	Cytochrome P450 Family 1 Subfamily A Member 1
270	CFB	Complement Factor B
271	HMGCR	3-Hydroxy-3-Methylglutaryl-CoA Reductase
272	SOCS3	Suppressor Of Cytokine Signaling 3
273	CD34	CD34 Molecule
274	UBE2L3	Ubiquitin Conjugating Enzyme E2 L3
275	IFNB1	Interferon Beta 1
276	EDN1	Endothelin 1
277	TLR9	Toll Like Receptor 9
278	KIT	KIT Proto-Oncogene, Receptor Tyrosine Kinase
279	SIRT1	Sirtuin 1
280	CCR6	C-C Motif Chemokine Receptor 6
281	CNR1	Cannabinoid Receptor 1
282	SMAD4	SMAD Family Member 4
283	JAK1	Janus Kinase 1
284	NR1H2	Nuclear Receptor Subfamily 1 Group H Member 2
285	CYP2A6	Cytochrome P450 Family 2 Subfamily A Member 6
286	TGFB2	Transforming Growth Factor Beta 2
287	REN	Renin
288	CDKN1A	Cyclin Dependent Kinase Inhibitor 1A
289	F7	Coagulation Factor VII
290	HSPB1	Heat Shock Protein Family B (Small) Member 1
291	BLK	BLK Proto-Oncogene, Src Family Tyrosine Kinase
292	RELA	RELA Proto-Oncogene, NF-KB Subunit
293	B2M	Beta-2-Microglobulin
294	APOH	Apolipoprotein H
295	CASP9	Caspase 9
296	GSTP1	Glutathione S-Transferase Pi 1
297	MALAT1	Metastasis Associated Lung Adenocarcinoma Transcript 1
298	FCGR2B	Fc Fragment Of IgG Receptor IIb
299	DDX11	DEAD/H-Box Helicase 11
300	TNFSF4	TNF Superfamily Member 4
301	NR3C1	Nuclear Receptor Subfamily 3 Group C Member 1
302	TLR3	Toll Like Receptor 3
303	SREBF1	Sterol Regulatory Element Binding Transcription Factor 1
304	EPHX1	Epoxide Hydrolase 1
305	PECAM1	Platelet And Endothelial Cell Adhesion Molecule 1
306	CDKN3	Cyclin Dependent Kinase Inhibitor 3
307	IL1A	Interleukin 1 Alpha
308	PON1	Paraoxonase 1
309	TNFSF12	TNF Superfamily Member 12
310	SERPINA6	Serpin Family A Member 6
311	BDNF	Brain Derived Neurotrophic Factor
312	CD80	CD80 Molecule
313	VKORC1	Vitamin K Epoxide Reductase Complex Subunit 1
314	MIR197	MicroRNA 197
315	GYS2	Glycogen Synthase 2
316	BCL2L1	BCL2 Like 1
317	IL13	Interleukin 13
318	PHKA2	Phosphorylase Kinase Regulatory Subunit Alpha 2
319	IL15	Interleukin 15
320	MAPT	Microtubule Associated Protein Tau
321	MIR34A	MicroRNA 34a
322	TNFSF10	TNF Superfamily Member 10
323	CD40	CD40 Molecule
324	MMP2	Matrix Metallopeptidase 2
325	KIAA0319L	KIAA0319 Like
326	MAT1A	Methionine Adenosyltransferase 1A
327	TPMT	Thiopurine S-Methyltransferase
328	CREB1	CAMP Responsive Element Binding Protein 1
329	TGFBR2	Transforming Growth Factor Beta Receptor 2
330	ABCA1	ATP Binding Cassette Subfamily A Member 1
331	CCN2	Cellular Communication Network Factor 2
332	MIR320A	MicroRNA 320a
333	RAF1	Raf-1 Proto-Oncogene, Serine/Threonine Kinase
334	CD55	CD55 Molecule (Cromer Blood Group)
335	LTF	Lactotransferrin
336	ACADVL	Acyl-CoA Dehydrogenase Very Long Chain
337	HNF1B	HNF1 Homeobox B
338	ENO2	Enolase 2
339	CD274	CD274 Molecule
340	HSPA4	Heat Shock Protein Family A (Hsp70) Member 4
341	ICOS	Inducible T Cell Costimulator
342	CD8A	CD8a Molecule
343	IL21R	Interleukin 21 Receptor
344	FGF2	Fibroblast Growth Factor 2
345	HSPD1	Heat Shock Protein Family D (Hsp60) Member 1
346	HIF1A	Hypoxia Inducible Factor 1 Subunit Alpha
347	NPC1	NPC Intracellular Cholesterol Transporter 1
348	DSP	Desmoplakin
349	SMAD3	SMAD Family Member 3
350	MTHFR	Methylenetetrahydrofolate Reductase
351	ITGAL	Integrin Subunit Alpha L
352	CDK4	Cyclin Dependent Kinase 4
353	HTR1A	5-Hydroxytryptamine Receptor 1A
354	MAP2K1	Mitogen-Activated Protein Kinase Kinase 1
355	PLAU	Plasminogen Activator, Urokinase
356	DRD1	Dopamine Receptor D1
357	CAV1	Caveolin 1
358	DPYD	Dihydropyrimidine Dehydrogenase
359	CLU	Clusterin
360	MIR142	MicroRNA 142
361	PDGFRB	Platelet Derived Growth Factor Receptor Beta
362	GRIN2B	Glutamate Ionotropic Receptor NMDA Type Subunit 2B
363	MAOA	Monoamine Oxidase A
364	TPO	Thyroid Peroxidase
365	MIR486-1	MicroRNA 486-1
366	NOTCH1	Notch Receptor 1
367	SLCO1B1	Solute Carrier Organic Anion Transporter Family Member 1B1
368	CTSG	Cathepsin G
369	ANXA2	Annexin A2
370	NR1I3	Nuclear Receptor Subfamily 1 Group I Member 3
371	HSPG2	Heparan Sulfate Proteoglycan 2
372	F10	Coagulation Factor X
373	NAGLU	N-Acetyl-Alpha-Glucosaminidase
374	AGER	Advanced Glycosylation End-Product Specific Receptor
375	MAPK14	Mitogen-Activated Protein Kinase 14
376	PDGFB	Platelet Derived Growth Factor Subunit B
377	SHBG	Sex Hormone Binding Globulin
378	C1S	Complement C1s
379	CYB5R3	Cytochrome B5 Reductase 3
380	CSF1	Colony Stimulating Factor 1
381	DRD3	Dopamine Receptor D3
382	MX1	MX Dynamin Like GTPase 1
383	PTCH1	Patched 1
384	FGFR2	Fibroblast Growth Factor Receptor 2
385	BIRC5	Baculoviral IAP Repeat Containing 5
386	ALDH2	Aldehyde Dehydrogenase 2 Family Member
387	STK11	Serine/Threonine Kinase 11
388	MT-ND1	Mitochondrially Encoded NADH:Ubiquinone Oxidoreductase Core Subunit 1
389	FOXJ1	Forkhead Box J1
390	NOTCH2	Notch Receptor 2
391	SOCS1	Suppressor Of Cytokine Signaling 1
392	ADA	Adenosine Deaminase
393	ENO1	Enolase 1
394	KRT7	Keratin 7
395	GHRL	Ghrelin And Obestatin Prepropeptide
396	NPC2	NPC Intracellular Cholesterol Transporter 2
397	CDKN1B	Cyclin Dependent Kinase Inhibitor 1B
398	SLCO1B3	Solute Carrier Organic Anion Transporter Family Member 1B3
399	HRAS	HRas Proto-Oncogene, GTPase
400	FN1	Fibronectin 1
401	GLUL	Glutamate-Ammonia Ligase
402	IRF3	Interferon Regulatory Factor 3
403	LDLR	Low Density Lipoprotein Receptor
404	FCGR3A	Fc Fragment Of IgG Receptor IIIa
405	ATM	ATM Serine/Threonine Kinase
406	TSHR	Thyroid Stimulating Hormone Receptor
407	SLC6A4	Solute Carrier Family 6 Member 4
408	MIR27A	MicroRNA 27a
409	FGFR1	Fibroblast Growth Factor Receptor 1
410	HSPA5	Heat Shock Protein Family A (Hsp70) Member 5
411	SKIV2L	Ski2 Like RNA Helicase
412	IRF7	Interferon Regulatory Factor 7
413	LEPR	Leptin Receptor
414	MCL1	MCL1 Apoptosis Regulator, BCL2 Family Member
415	SERPINA7	Serpin Family A Member 7
416	VIM	Vimentin
417	HAVCR2	Hepatitis A Virus Cellular Receptor 2
418	AKR1A1	Aldo-Keto Reductase Family 1 Member A1
419	LTA	Lymphotoxin Alpha
420	NLRP1	NLR Family Pyrin Domain Containing 1
421	MIR30A	MicroRNA 30a
422	PLAT	Plasminogen Activator, Tissue Type
423	CD86	CD86 Molecule
424	S100A9	S100 Calcium Binding Protein A9
425	TH	Tyrosine Hydroxylase
426	CDK2	Cyclin Dependent Kinase 2
427	GRIN2A	Glutamate Ionotropic Receptor NMDA Type Subunit 2A
428	PIK3C2A	Phosphatidylinositol-4-Phosphate 3-Kinase Catalytic Subunit Type 2 Alpha
429	MIR423	MicroRNA 423
430	LMNA	Lamin A/C
431	CHKB	Choline Kinase Beta
432	CD69	CD69 Molecule
433	CYBB	Cytochrome B-245 Beta Chain
434	ABCG2	ATP Binding Cassette Subfamily G Member 2 (Junior Blood Group)
435	ABCB7	ATP Binding Cassette Subfamily B Member 7
436	CBS	Cystathionine Beta-Synthase
437	MMP1	Matrix Metallopeptidase 1
438	CDH5	Cadherin 5
439	TERC	Telomerase RNA Component
440	CFHR4	Complement Factor H Related 4
441	VDR	Vitamin D Receptor
442	CXCL9	C-X-C Motif Chemokine Ligand 9
443	SPTAN1	Spectrin Alpha, Non-Erythrocytic 1
444	MAPK3	Mitogen-Activated Protein Kinase 3
445	MIR184	MicroRNA 184
446	MEFV	MEFV Innate Immuity Regulator, Pyrin
447	IRS1	Insulin Receptor Substrate 1
448	HLA-DPB1	Major Histocompatibility Complex, Class II, DP Beta 1
449	PRKN	Parkin RBR E3 Ubiquitin Protein Ligase
450	COX5A	Cytochrome C Oxidase Subunit 5A
451	AKT2	AKT Serine/Threonine Kinase 2
452	KRT19	Keratin 19
453	CDK1	Cyclin Dependent Kinase 1
454	AR	Androgen Receptor
455	CXCL1	C-X-C Motif Chemokine Ligand 1
456	MIR181B1	MicroRNA 181b-1
457	SDC1	Syndecan 1
458	TG	Thyroglobulin
459	SQSTM1	Sequestosome 1
460	FECH	Ferrochelatase
461	PKLR	Pyruvate Kinase L/R
462	SLPI	Secretory Leukocyte Peptidase Inhibitor
463	JAZF1	JAZF Zinc Finger 1
464	CYP3A5	Cytochrome P450 Family 3 Subfamily A Member 5
465	CES1	Carboxylesterase 1
466	GCK	Glucokinase
467	HPRT1	Hypoxanthine Phosphoribosyltransferase 1
468	SULT1A3	Sulfotransferase Family 1A Member 3
469	ICOSLG	Inducible T Cell Costimulator Ligand
470	SEPSECS	Sep (O-Phosphoserine) TRNA:Sec (Selenocysteine) TRNA Synthase
471	NDUFS4	NADH:Ubiquinone Oxidoreductase Subunit S4
472	SP1	Sp1 Transcription Factor
473	IFNA2	Interferon Alpha 2
474	PTX3	Pentraxin 3
475	CCL17	C-C Motif Chemokine Ligand 17
476	PDGFRA	Platelet Derived Growth Factor Receptor Alpha
477	NEAT1	Nuclear Paraspeckle Assembly Transcript 1
478	MIR150	MicroRNA 150
479	ATP7A	ATPase Copper Transporting Alpha
480	CCL4	C-C Motif Chemokine Ligand 4
481	GSK3B	Glycogen Synthase Kinase 3 Beta
482	LIPC	Lipase C, Hepatic Type
483	DNASE1L3	Deoxyribonuclease 1 Like 3
484	CYP19A1	Cytochrome P450 Family 19 Subfamily A Member 1
485	NEU1	Neuraminidase 1
486	MDM2	MDM2 Proto-Oncogene
487	ELN	Elastin
488	CPT1A	Carnitine Palmitoyltransferase 1A
489	CHAT	Choline O-Acetyltransferase
490	MIR657	MicroRNA 657
491	RAD21	RAD21 Cohesin Complex Component
492	ABCC3	ATP Binding Cassette Subfamily C Member 3
493	MIR22	MicroRNA 22
494	NPPB	Natriuretic Peptide B
495	TFRC	Transferrin Receptor
496	IGFBP3	Insulin Like Growth Factor Binding Protein 3
497	AVPR2	Arginine Vasopressin Receptor 2
498	KNG1	Kininogen 1
499	WT1	WT1 Transcription Factor
500	CASP1	Caspase 1
501	ITGB1	Integrin Subunit Beta 1
502	RB1	RB Transcriptional Corepressor 1
503	ACHE	Acetylcholinesterase (Cartwright Blood Group)
504	PCNA	Proliferating Cell Nuclear Antigen
505	IL3	Interleukin 3
506	IL33	Interleukin 33
507	HLA-DRB5	Major Histocompatibility Complex, Class II, DR Beta 5
508	CASQ1	Calsequestrin 1
509	SLC10A1	Solute Carrier Family 10 Member 1
510	TNFSF13B	TNF Superfamily Member 13b
511	AOC3	Amine Oxidase Copper Containing 3
512	MB	Myoglobin
513	DHCR7	7-Dehydrocholesterol Reductase
514	XBP1	X-Box Binding Protein 1
515	NPY	Neuropeptide Y
516	QDPR	Quinoid Dihydropteridine Reductase
517	CTSB	Cathepsin B
518	SDHB	Succinate Dehydrogenase Complex Iron Sulfur Subunit B
519	F13A1	Coagulation Factor XIII A Chain
520	C5	Complement C5
521	SLC2A4	Solute Carrier Family 2 Member 4
522	INPP5E	Inositol Polyphosphate-5-Phosphatase E
523	NPM1	Nucleophosmin 1
524	TGFA	Transforming Growth Factor Alpha
525	LGALS1	Galectin 1
526	GPX3	Glutathione Peroxidase 3
527	FBN1	Fibrillin 1
528	XRCC6	X-Ray Repair Cross Complementing 6
529	E2F1	E2F Transcription Factor 1
530	TRIM21	Tripartite Motif Containing 21
531	GDNF	Glial Cell Derived Neurotrophic Factor
532	ITGB3	Integrin Subunit Beta 3
533	IDH2	Isocitrate Dehydrogenase (NADP(+)) 2
534	GSR	Glutathione-Disulfide Reductase
535	CFLAR	CASP8 And FADD Like Apoptosis Regulator
536	UGT2B7	UDP Glucuronosyltransferase Family 2 Member B7
537	DNMT3A	DNA Methyltransferase 3 Alpha
538	RHOA	Ras Homolog Family Member A
539	IFNAR1	Interferon Alpha And Beta Receptor Subunit 1
540	MAOB	Monoamine Oxidase B
541	MUC5AC	Mucin 5AC, Oligomeric Mucus/Gel-Forming
542	RAC1	Rac Family Small GTPase 1
543	AGTR1	Angiotensin II Receptor Type 1
544	ISG15	ISG15 Ubiquitin Like Modifier
545	MIR483	MicroRNA 483
546	PTH	Parathyroid Hormone
547	DDX58	DExD/H-Box Helicase 58
548	AVP	Arginine Vasopressin
549	ACP1	Acid Phosphatase 1
550	TYMP	Thymidine Phosphorylase
551	MTTP	Microsomal Triglyceride Transfer Protein
552	S100A8	S100 Calcium Binding Protein A8
553	NPPA	Natriuretic Peptide A
554	TSPO	Translocator Protein
555	TYR	Tyrosinase
556	FADD	Fas Associated Via Death Domain
557	AQP1	Aquaporin 1 (Colton Blood Group)
558	TRH	Thyrotropin Releasing Hormone
559	SREBF2	Sterol Regulatory Element Binding Transcription Factor 2
560	EIF2AK3	Eukaryotic Translation Initiation Factor 2 Alpha Kinase 3
561	MIR15B	MicroRNA 15b
562	MBP	Myelin Basic Protein
563	LCAT	Lecithin-Cholesterol Acyltransferase
564	HLA-DQA2	Major Histocompatibility Complex, Class II, DQ Alpha 2
565	GATA1	GATA Binding Protein 1
566	ANGPT2	Angiopoietin 2
567	FOXM1	Forkhead Box M1
568	ACP5	Acid Phosphatase 5, Tartrate Resistant
569	PRDM10	PR/SET Domain 10
570	TYK2	Tyrosine Kinase 2
571	PTGS1	Prostaglandin-Endoperoxide Synthase 1
572	MUC1	Mucin 1, Cell Surface Associated
573	TNIP1	TNFAIP3 Interacting Protein 1
574	AGT	Angiotensinogen
575	CXCL2	C-X-C Motif Chemokine Ligand 2
576	C1R	Complement C1r
577	GFER	Growth Factor, Augmenter Of Liver Regeneration
578	HMBS	Hydroxymethylbilane Synthase
579	BRCA1	BRCA1 DNA Repair Associated
580	EGR1	Early Growth Response 1
581	GCG	Glucagon
582	ALDOB	Aldolase, Fructose-Bisphosphate B
583	PAH	Phenylalanine Hydroxylase
584	TXN	Thioredoxin
585	CYBA	Cytochrome B-245 Alpha Chain
586	MAP3K5	Mitogen-Activated Protein Kinase Kinase Kinase 5
587	HSPA1A	Heat Shock Protein Family A (Hsp70) Member 1A
588	PIK3R1	Phosphoinositide-3-Kinase Regulatory Subunit 1
589	TKT	Transketolase
590	TLR7	Toll Like Receptor 7
591	MSH2	MutS Homolog 2
592	BAD	BCL2 Associated Agonist Of Cell Death
593	NFKBIA	NFKB Inhibitor Alpha
594	ANGPT1	Angiopoietin 1
595	SRC	SRC Proto-Oncogene, Non-Receptor Tyrosine Kinase
596	IL7R	Interleukin 7 Receptor
597	CHI3L1	Chitinase 3 Like 1
598	FASN	Fatty Acid Synthase
599	DHFR	Dihydrofolate Reductase
600	IKBKG	Inhibitor Of Nuclear Factor Kappa B Kinase Regulatory Subunit Gamma
601	NGFR	Nerve Growth Factor Receptor
602	CNTNAP2	Contactin Associated Protein 2
603	H2BC21	H2B Clustered Histone 21
604	MMP3	Matrix Metallopeptidase 3
605	AHCY	Adenosylhomocysteinase
606	ESR2	Estrogen Receptor 2
607	CD38	CD38 Molecule
608	RARA	Retinoic Acid Receptor Alpha
609	CD27	CD27 Molecule
610	UROD	Uroporphyrinogen Decarboxylase
611	MEN1	Menin 1
612	FLT3	Fms Related Receptor Tyrosine Kinase 3
613	PTK2	Protein Tyrosine Kinase 2
614	ABCC1	ATP Binding Cassette Subfamily C Member 1
615	FCN2	Ficolin 2
616	PCK1	Phosphoenolpyruvate Carboxykinase 1
617	SELL	Selectin L
618	ABL1	ABL Proto-Oncogene 1, Non-Receptor Tyrosine Kinase
619	DRD5	Dopamine Receptor D5
620	SNCA	Synuclein Alpha
621	GDF15	Growth Differentiation Factor 15
622	CEP290	Centrosomal Protein 290
623	HCP5	HLA Complex P5
624	IRS2	Insulin Receptor Substrate 2
625	DPP4	Dipeptidyl Peptidase 4
626	APOC3	Apolipoprotein C3
627	C2	Complement C2
628	GUSB	Glucuronidase Beta
629	SCARB2	Scavenger Receptor Class B Member 2
630	CD1D	CD1d Molecule
631	LGALS3	Galectin 3
632	EIF2S1	Eukaryotic Translation Initiation Factor 2 Subunit Alpha
633	LYN	LYN Proto-Oncogene, Src Family Tyrosine Kinase
634	ASS1	Argininosuccinate Synthase 1
635	HLA-DPA1	Major Histocompatibility Complex, Class II, DP Alpha 1
636	IL21	Interleukin 21
637	SOS1	SOS Ras/Rac Guanine Nucleotide Exchange Factor 1
638	MIR99A	MicroRNA 99a
639	SMAD2	SMAD Family Member 2
640	TNFRSF4	TNF Receptor Superfamily Member 4
641	FCN3	Ficolin 3
642	GAST	Gastrin
643	CEACAM5	CEA Cell Adhesion Molecule 5
644	TNFSF11	TNF Superfamily Member 11
645	C5AR1	Complement C5a Receptor 1
646	ATG5	Autophagy Related 5
647	IL16	Interleukin 16
648	CCR7	C-C Motif Chemokine Receptor 7
649	CCL22	C-C Motif Chemokine Ligand 22
650	TNFRSF10B	TNF Receptor Superfamily Member 10b
651	CASP7	Caspase 7
652	BCL6	BCL6 Transcription Repressor
653	TLR8	Toll Like Receptor 8
654	MIR500A	MicroRNA 500a
655	DYSF	Dysferlin
656	UCP2	Uncoupling Protein 2
657	CCL11	C-C Motif Chemokine Ligand 11
658	SYK	Spleen Associated Tyrosine Kinase
659	UGT1A9	UDP Glucuronosyltransferase Family 1 Member A9
660	ALK	ALK Receptor Tyrosine Kinase
661	PROC	Protein C, Inactivator Of Coagulation Factors Va And VIIIa
662	ORAI1	ORAI Calcium Release-Activated Calcium Modulator 1
663	AHR	Aryl Hydrocarbon Receptor
664	TNFSF13	TNF Superfamily Member 13
665	CAMP	Cathelicidin Antimicrobial Peptide
666	IGF1R	Insulin Like Growth Factor 1 Receptor
667	PRKCA	Protein Kinase C Alpha
668	CCNA2	Cyclin A2
669	SCARB1	Scavenger Receptor Class B Member 1
670	NOS1	Nitric Oxide Synthase 1
671	SLC2A9	Solute Carrier Family 2 Member 9
672	SLC2A2	Solute Carrier Family 2 Member 2
673	CETP	Cholesteryl Ester Transfer Protein
674	TOP2A	DNA Topoisomerase II Alpha
675	ODC1	Ornithine Decarboxylase 1
676	HTR3A	5-Hydroxytryptamine Receptor 3A
677	CACNA1S	Calcium Voltage-Gated Channel Subunit Alpha1 S
678	ADORA2A	Adenosine A2a Receptor
679	ALDH9A1	Aldehyde Dehydrogenase 9 Family Member A1
680	ALPL	Alkaline Phosphatase, Biomineralization Associated
681	CHKA	Choline Kinase Alpha
682	MMP7	Matrix Metallopeptidase 7
683	APEX1	Apurinic/Apyrimidinic Endodeoxyribonuclease 1
684	RXRA	Retinoid X Receptor Alpha
685	MIR191	MicroRNA 191
686	MAPK10	Mitogen-Activated Protein Kinase 10
687	MT-CO2	Mitochondrially Encoded Cytochrome C Oxidase II
688	HSPA8	Heat Shock Protein Family A (Hsp70) Member 8
689	CD247	CD247 Molecule
690	MYCN	MYCN Proto-Oncogene, BHLH Transcription Factor
691	PF4	Platelet Factor 4
692	CX3CR1	C-X3-C Motif Chemokine Receptor 1
693	HBG2	Hemoglobin Subunit Gamma 2
694	PLAUR	Plasminogen Activator, Urokinase Receptor
695	ADRB2	Adrenoceptor Beta 2
696	DIABLO	Diablo IAP-Binding Mitochondrial Protein
697	DNAH8	Dynein Axonemal Heavy Chain 8
698	SSB	Small RNA Binding Exonuclease Protection Factor La
699	MKI67	Marker Of Proliferation Ki-67
700	NAMPT	Nicotinamide Phosphoribosyltransferase
701	CYP17A1	Cytochrome P450 Family 17 Subfamily A Member 1
702	APAF1	Apoptotic Peptidase Activating Factor 1
703	BECN1	Beclin 1
704	KITLG	KIT Ligand
705	TRMU	Mitochondrial tRNA-specific 2-thiouridylase 1
706	DOK7	Docking Protein 7
707	ITGAX	Integrin Subunit Alpha X
708	ABCG5	ATP Binding Cassette Subfamily G Member 5
709	CEBPB	CCAAT Enhancer Binding Protein Beta
710	UGT1A	UDP Glucuronosyltransferase Family 1 Member A Complex Locus
711	SCN5A	Sodium Voltage-Gated Channel Alpha Subunit 5
712	TNFRSF10A	TNF Receptor Superfamily Member 10a
713	AIFM1	Apoptosis Inducing Factor Mitochondria Associated 1
714	GATA2	GATA Binding Protein 2
715	RNASE3	Ribonuclease A Family Member 3
716	ETFA	Electron Transfer Flavoprotein Subunit Alpha
717	FCGR1A	Fc Fragment Of IgG Receptor Ia
718	MIR494	MicroRNA 494
719	TGFB3	Transforming Growth Factor Beta 3
720	IL23A	Interleukin 23 Subunit Alpha
721	BIRC3	Baculoviral IAP Repeat Containing 3
722	PRKCD	Protein Kinase C Delta
723	ADH1B	Alcohol Dehydrogenase 1B (Class I), Beta Polypeptide
724	TIMP3	TIMP Metallopeptidase Inhibitor 3
725	IL17F	Interleukin 17F
726	USP18	Ubiquitin Specific Peptidase 18
727	CPOX	Coproporphyrinogen Oxidase
728	ITGA2	Integrin Subunit Alpha 2
729	XRCC5	X-Ray Repair Cross Complementing 5
730	H4-16	H4 Histone 16
731	UGT1A6	UDP Glucuronosyltransferase Family 1 Member A6
732	TOP1	DNA Topoisomerase I
733	GAS6	Growth Arrest Specific 6
734	PEPD	Peptidase D
735	CFHR2	Complement Factor H Related 2
736	NOX4	NADPH Oxidase 4
737	ALOX5	Arachidonate 5-Lipoxygenase
738	FGF7	Fibroblast Growth Factor 7
739	IL11	Interleukin 11
740	MMP14	Matrix Metallopeptidase 14
741	CCK	Cholecystokinin
742	EZH2	Enhancer Of Zeste 2 Polycomb Repressive Complex 2 Subunit
743	GNLY	Granulysin
744	ST6GAL1	ST6 Beta-Galactoside Alpha-2,6-Sialyltransferase 1
745	ACTN4	Actinin Alpha 4
746	CENPB	Centromere Protein B
747	SLC10A2	Solute Carrier Family 10 Member 2
748	RUNX1	RUNX Family Transcription Factor 1
749	PRKAA1	Protein Kinase AMP-Activated Catalytic Subunit Alpha 1
750	CASP2	Caspase 2
751	IL10RA	Interleukin 10 Receptor Subunit Alpha
752	EP300	E1A Binding Protein P300
753	LIG4	DNA Ligase 4
754	DDIT3	DNA Damage Inducible Transcript 3
755	GRHPR	Glyoxylate And Hydroxypyruvate Reductase
756	DES	Desmin
757	TYMS	Thymidylate Synthetase
758	CSK	C-Terminal Src Kinase
759	CD68	CD68 Molecule
760	TNFRSF11B	TNF Receptor Superfamily Member 11b
761	KLRK1	Killer Cell Lectin Like Receptor K1
762	GATA3	GATA Binding Protein 3
763	BSG	Basigin (Ok Blood Group)
764	CXCL13	C-X-C Motif Chemokine Ligand 13
765	SFTPD	Surfactant Protein D
766	CGA	Glycoprotein Hormones, Alpha Polypeptide
767	GPX1	Glutathione Peroxidase 1
768	SCT	Secretin
769	SHH	Sonic Hedgehog Signaling Molecule
770	FMR1	FMRP Translational Regulator 1
771	NIPBL	NIPBL Cohesin Loading Factor
772	RPS27A	Ribosomal Protein S27a
773	FGF21	Fibroblast Growth Factor 21
774	RECK	Reversion Inducing Cysteine Rich Protein With Kazal Motifs
775	HDAC1	Histone Deacetylase 1
776	KCNH2	Potassium Voltage-Gated Channel Subfamily H Member 2
777	SYP	Synaptophysin
778	BAK1	BCL2 Antagonist/Killer 1
779	CXCR5	C-X-C Motif Chemokine Receptor 5
780	SORD	Sorbitol Dehydrogenase
781	DRD4	Dopamine Receptor D4
782	MAN2A1	Mannosidase Alpha Class 2A Member 1
783	IRAK1	Interleukin 1 Receptor Associated Kinase 1
784	LCT	Lactase
785	SMARCA4	SWI/SNF Related, Matrix Associated, Actin Dependent Regulator Of Chromatin, Subfamily A, Member 4
786	IFI16	Interferon Gamma Inducible Protein 16
787	HLA-DRA	Major Histocompatibility Complex, Class II, DR Alpha
788	YAP1	Yes Associated Protein 1
789	CCL21	C-C Motif Chemokine Ligand 21
790	RET	Ret Proto-Oncogene
791	POLG2	DNA Polymerase Gamma 2, Accessory Subunit
792	GCDH	Glutaryl-CoA Dehydrogenase
793	SLAMF6	SLAM Family Member 6
794	EPHX2	Epoxide Hydrolase 2
795	RAD51	RAD51 Recombinase
796	MLH1	MutL Homolog 1
797	MIR19A	MicroRNA 19a
798	IL7	Interleukin 7
799	KCNJ11	Potassium Inwardly Rectifying Channel Subfamily J Member 11
800	TNFRSF17	TNF Receptor Superfamily Member 17
801	PAX6	Paired Box 6
802	LIF	LIF Interleukin 6 Family Cytokine
803	SCN1A	Sodium Voltage-Gated Channel Alpha Subunit 1
804	MIR140	MicroRNA 140
805	NCAM1	Neural Cell Adhesion Molecule 1
806	MT-ND3	Mitochondrially Encoded NADH:Ubiquinone Oxidoreductase Core Subunit 3
807	GPX2	Glutathione Peroxidase 2
808	LY9	Lymphocyte Antigen 9
809	MGMT	O-6-Methylguanine-DNA Methyltransferase
810	ATP12A	ATPase H+/K+ Transporting Non-Gastric Alpha2 Subunit
811	RO60	Ro60, Y RNA Binding Protein
812	CTNNA1	Catenin Alpha 1
813	CCNB1	Cyclin B1
814	GSN	Gelsolin
815	SMPD1	Sphingomyelin Phosphodiesterase 1
816	THBS1	Thrombospondin 1
817	TP73	Tumor Protein P73
818	MEG3	Maternally Expressed 3
819	IRF4	Interferon Regulatory Factor 4
820	RARB	Retinoic Acid Receptor Beta
821	BLVRB	Biliverdin Reductase B
822	MICA	MHC Class I Polypeptide-Related Sequence A
823	HRH2	Histamine Receptor H2
824	MIR296	MicroRNA 296
825	CXCR2	C-X-C Motif Chemokine Receptor 2
826	COL1A1	Collagen Type I Alpha 1 Chain
827	OSM	Oncostatin M
828	TBX21	T-Box Transcription Factor 21
829	STAT5A	Signal Transducer And Activator Of Transcription 5A
830	STAT6	Signal Transducer And Activator Of Transcription 6
831	CRH	Corticotropin Releasing Hormone
832	LIPA	Lipase A, Lysosomal Acid Type
833	CTSL	Cathepsin L
834	HDAC9	Histone Deacetylase 9
835	DKK1	Dickkopf WNT Signaling Pathway Inhibitor 1
836	HBEGF	Heparin Binding EGF Like Growth Factor
837	PNKP	Polynucleotide Kinase 3'-Phosphatase
838	KRT5	Keratin 5
839	POLD1	DNA Polymerase Delta 1, Catalytic Subunit
840	ERBB3	Erb-B2 Receptor Tyrosine Kinase 3
841	NTRK2	Neurotrophic Receptor Tyrosine Kinase 2
842	BID	BH3 Interacting Domain Death Agonist
843	CD163	CD163 Molecule
844	MT-ND6	Mitochondrially Encoded NADH:Ubiquinone Oxidoreductase Core Subunit 6
845	FOXP2	Forkhead Box P2
846	MIR346	MicroRNA 346
847	BCL2L11	BCL2 Like 11
848	SCN8A	Sodium Voltage-Gated Channel Alpha Subunit 8
849	CTSD	Cathepsin D
850	PLA2G6	Phospholipase A2 Group VI
851	CD276	CD276 Molecule
852	MARS1	Methionine--tRNA ligase
853	LCK	LCK Proto-Oncogene, Src Family Tyrosine Kinase
854	GNRH1	Gonadotropin Releasing Hormone 1
855	GSTA1	Glutathione S-Transferase Alpha 1
856	IL1RAPL2	Interleukin 1 Receptor Accessory Protein Like 2
857	ADH1C	Alcohol Dehydrogenase 1C (Class I), Gamma Polypeptide
858	SLC25A4	Solute Carrier Family 25 Member 4
859	ITGA4	Integrin Subunit Alpha 4
860	ERCC2	ERCC Excision Repair 2, TFIIH Core Complex Helicase Subunit
861	OPRM1	Opioid Receptor Mu 1
862	CDK6	Cyclin Dependent Kinase 6
863	AIM2	Absent In Melanoma 2
864	SLC22A12	Solute Carrier Family 22 Member 12
865	HTR2C	5-Hydroxytryptamine Receptor 2C
866	NTS	Neurotensin
867	DBH	Dopamine Beta-Hydroxylase
868	CD70	CD70 Molecule
869	CD5	CD5 Molecule
870	GC	GC Vitamin D Binding Protein
871	GCKR	Glucokinase Regulator
872	GJB2	Gap Junction Protein Beta 2
873	SMC1A	Structural Maintenance Of Chromosomes 1A
874	LOX	Lysyl Oxidase
875	SNAI1	Snail Family Transcriptional Repressor 1
876	CASR	Calcium Sensing Receptor
877	CCR2	C-C Motif Chemokine Receptor 2
878	PRDX5	Peroxiredoxin 5
879	KMT2A	Lysine Methyltransferase 2A
880	PML	Promyelocytic Leukemia
881	CCL27	C-C Motif Chemokine Ligand 27
882	TEK	TEK Receptor Tyrosine Kinase
883	ALDH3A1	Aldehyde Dehydrogenase 3 Family Member A1
884	GLS2	Glutaminase 2
885	MIR214	MicroRNA 214
886	ABCC4	ATP Binding Cassette Subfamily C Member 4
887	EPSTI1	Epithelial Stromal Interaction 1
888	CDC42	Cell Division Cycle 42
889	NR4A1	Nuclear Receptor Subfamily 4 Group A Member 1
890	IL22	Interleukin 22
891	TPH1	Tryptophan Hydroxylase 1
892	TAC1	Tachykinin Precursor 1
893	CD22	CD22 Molecule
894	ACOX1	Acyl-CoA Oxidase 1
895	OAS1	2'-5'-Oligoadenylate Synthetase 1
896	SLAMF1	Signaling Lymphocytic Activation Molecule Family Member 1
897	DLAT	Dihydrolipoamide S-Acetyltransferase
898	PADI4	Peptidyl Arginine Deiminase 4
899	GNE	Glucosamine (UDP-N-Acetyl)-2-Epimerase/N-Acetylmannosamine Kinase
900	NTF3	Neurotrophin 3
901	ZEB2	Zinc Finger E-Box Binding Homeobox 2
902	SLC16A2	Solute Carrier Family 16 Member 2
903	APOL1	Apolipoprotein L1
904	BIRC2	Baculoviral IAP Repeat Containing 2
905	FGFR3	Fibroblast Growth Factor Receptor 3
906	DAXX	Death Domain Associated Protein
907	TGM1	Transglutaminase 1
908	VTN	Vitronectin
909	CYP1B1	Cytochrome P450 Family 1 Subfamily B Member 1
910	DNM1L	Dynamin 1 Like
911	ACACA	Acetyl-CoA Carboxylase Alpha
912	CXCR1	C-X-C Motif Chemokine Receptor 1
913	HLA-G	Major Histocompatibility Complex, Class I, G
914	FHIT	Fragile Histidine Triad Diadenosine Triphosphatase
915	BTK	Bruton Tyrosine Kinase
916	GAS5	Growth Arrest Specific 5
917	CCR3	C-C Motif Chemokine Receptor 3
918	CYP2C8	Cytochrome P450 Family 2 Subfamily C Member 8
919	ANPEP	Alanyl Aminopeptidase, Membrane
920	FOXA2	Forkhead Box A2
921	BAAT	Bile Acid-CoA:Amino Acid N-Acyltransferase
922	GCH1	GTP Cyclohydrolase 1
923	PRKCZ	Protein Kinase C Zeta
924	SCD	Stearoyl-CoA Desaturase
925	SLC31A1	Solute Carrier Family 31 Member 1
926	CPS1	Carbamoyl-Phosphate Synthase 1
927	HRH1	Histamine Receptor H1
928	P4HB	Prolyl 4-Hydroxylase Subunit Beta
929	GP1BA	Glycoprotein Ib Platelet Subunit Alpha
930	YBX1	Y-Box Binding Protein 1
931	FOXO3	Forkhead Box O3
932	MAPK9	Mitogen-Activated Protein Kinase 9
933	HADH	Hydroxyacyl-CoA Dehydrogenase
934	CAMTA1	Calmodulin Binding Transcription Activator 1
935	ASGR2	Asialoglycoprotein Receptor 2
936	SLC22A5	Solute Carrier Family 22 Member 5
937	AURKA	Aurora Kinase A
938	CCL19	C-C Motif Chemokine Ligand 19
939	BPI	Bactericidal Permeability Increasing Protein
940	TNNI3	Troponin I3, Cardiac Type
941	SPINK1	Serine Peptidase Inhibitor Kazal Type 1
942	MYH7	Myosin Heavy Chain 7
943	SLAMF7	SLAM Family Member 7
944	KMT2D	Lysine Methyltransferase 2D
945	ITGA2B	Integrin Subunit Alpha 2b
946	ERCC1	ERCC Excision Repair 1, Endonuclease Non-Catalytic Subunit
947	OGG1	8-Oxoguanine DNA Glycosylase
948	PRDM1	PR/SET Domain 1
949	CDH23	Cadherin Related 23
950	SNRPN	Small Nuclear Ribonucleoprotein Polypeptide N
951	CHEK2	Checkpoint Kinase 2
952	FUS	FUS RNA Binding Protein
953	HSP90B1	Heat Shock Protein 90 Beta Family Member 1
954	GRIN1	Glutamate Ionotropic Receptor NMDA Type Subunit 1
955	NAT1	N-Acetyltransferase 1
956	TXNRD1	Thioredoxin Reductase 1
957	MIR130B	MicroRNA 130b
958	SOX9	SRY-Box Transcription Factor 9
959	CASP10	Caspase 10
960	PARK7	Parkinsonism Associated Deglycase
961	LMOD1	Leiomodin 1
962	PDYN	Prodynorphin
963	HK2	Hexokinase 2
964	SOD3	Superoxide Dismutase 3
965	CCNE1	Cyclin E1
966	SNX27	Sorting nexin-27
967	TSNAX	Translin-associated protein X
968	CDK5	Cyclin Dependent Kinase 5
969	GABRG2	Gamma-Aminobutyric Acid Type A Receptor Subunit Gamma2
970	TSPY26P	Putative testis-specific Y-encoded-like protein 3
971	ERN1	Endoplasmic Reticulum To Nucleus Signaling 1
972	IFNGR1	Interferon Gamma Receptor 1
973	GAL	Galanin And GMAP Prepropeptide
974	ALYREF	Aly/REF Export Factor
975	ESRRB	Estrogen Related Receptor Beta
976	VIP	Vasoactive Intestinal Peptide
977	NBN	Nibrin
978	CEACAM3	CEA Cell Adhesion Molecule 3
979	HLA-DMA	Major Histocompatibility Complex, Class II, DM Alpha
980	EIF2AK2	Eukaryotic Translation Initiation Factor 2 Alpha Kinase 2
981	PRKCI	Protein Kinase C Iota
982	VEGFB	Vascular endothelial growth factor B
983	RPS6KA3	Ribosomal Protein S6 Kinase A3
984	WDR34	WD repeat-containing protein 34
985	CHIC2	Cysteine-rich hydrophobic domain-containing protein 2
986	UGGT2	UDP-glucose:glycoprotein glucosyltransferase 2
987	TTC21A	Tetratricopeptide repeat protein 21A
988	UBE2NL	Putative ubiquitin-conjugating enzyme E2 N-like
989	SDHAF3	Succinate dehydrogenase assembly factor 3, mitochondrial
990	TSC2	Tuberin
991	TSPAN17	Tetraspanin-17
992	TSPAN12	Tetraspanin-12
993	SRY	Sex-determining region Y protein
994	MRPS17	28S ribosomal protein S17, mitochondrial
995	UCN3	Urocortin-3
996	AKNAD1	Protein AKNAD1
997	ATF7	Cyclic AMP-dependent transcription factor ATF-7
998	CDKL2	Cyclin-dependent kinase-like 2
999	COX16	Cytochrome c oxidase assembly protein COX16 homolog, mitochondrial
1000	CGB7	Choriogonadotropin subunit beta 7
1001	ARSA	Arylsulfatase A
1002	C8orf58	Uncharacterized protein C8orf58
1003	CCN1	Cellular Communication Network Factor 1
1004	AURKB	Aurora Kinase B
1005	ARR3	Arrestin-C
1006	TGM2	Transglutaminase 2
1007	AS3MT	Arsenite methyltransferase
1008	CAPN12	Calpain-12
1009	CCL15	C-C motif chemokine 15
1010	KLK3	Kallikrein Related Peptidase 3
1011	ITIH4	Inter-Alpha-Trypsin Inhibitor Heavy Chain 4
1012	DUSP19	Dual Specificity Phosphatase 19
1013	MCTP2	Multiple C2 And Transmembrane Domain Containing 2
1014	MIR134	MicroRNA 134
1015	CD28	T-cell-specific surface glycoprotein CD28
1016	RARS1	Arginyl-TRNA Synthetase 1
1017	CCDC102B	Coiled-coil domain-containing protein 102B
1018	ADAMTS20	A disintegrin and metalloproteinase with thrombospondin motifs 20
1019	CCL5	C-C motif chemokine 5
1020	ARF1	ADP-ribosylation factor 1
1021	ASF1B	Histone chaperone ASF1B
1022	ARHGEF35	Rho guanine nucleotide exchange factor 35
1023	ADH6	Alcohol dehydrogenase 6
1024	CDHR5	Cadherin-related family member 5
1025	CSAG2	Chondrosarcoma-associated gene 2/3 protein
1026	PRKAB1	Protein Kinase AMP-Activated Non-Catalytic Subunit Beta 1
1027	CHUK	Component Of Inhibitor Of Nuclear Factor Kappa B Kinase Complex
1028	PDE5A	Phosphodiesterase 5A
1029	CLECL1	C-type lectin-like domain family 1
1030	ATP1B2	Sodium/potassium-transporting ATPase subunit beta-2
1031	CDHR4	Cadherin-related family member 4
1032	CALCB	Calcitonin gene-related peptide 2
1033	AHI1	Jouberin
1034	PTK2B	Protein Tyrosine Kinase 2 Beta
1035	ATP2C1	Calcium-transporting ATPase type 2C member 1
1036	CLDN11	Claudin-11
1037	TNSALP	Alkaline phosphatase, tissue-nonspecific isozyme
1038	FMO1	Dimethylaniline monooxygenase [N-oxide-forming] 1
1039	FMO4	Dimethylaniline monooxygenase [N-oxide-forming] 4
1040	NBAS	Neuroblastoma-amplified sequence
1041	HADHA	Trifunctional enzyme subunit alpha, mitochondrial
1042	LCO
1043	AGXT	Serine--pyruvate aminotransferase
1044	DNAJB11	DnaJ homolog subfamily B member 11
1045	LEAP2	Liver-expressed antimicrobial peptide 2
1046	LARS1	Leucine--tRNA ligase, cytoplasmic
1047	HULC
1048	COX7A2	Cytochrome c oxidase subunit 7A2, mitochondrial
1049	SEC63	Translocation protein SEC63 homolog
1050	ARG1	Arginase-1
1051	RINT1	RAD50-interacting protein 1
1052	CDH17	Cadherin-17
1053	LRP5	Low-density lipoprotein receptor-related protein 5
1054	ALG8	Probable dolichyl pyrophosphate Glc1Man9GlcNAc2 alpha-1,3-glucosyltransferase
1055	NT5E	5'-Nucleotidase Ecto
1056	NINJ2	Ninjurin-2
1057	MARS1	Methionine--tRNA ligase, cytoplasmic
1058	RNASE2	Non-secretory ribonuclease
1059	PYGL	Glycogen phosphorylase, liver form
1060	PHKG2	Phosphorylase b kinase gamma catalytic chain, liver/testis isoform
1061	PHKB	Phosphorylase b kinase regulatory subunit beta
1062	PRKCSH	Glucosidase 2 subunit beta
1063	PFKL	ATP-dependent 6-phosphofructokinase, liver type
1064	PINK1	PTEN Induced Kinase 1
1065	TRMU	Mitochondrial tRNA-specific 2-thiouridylase 1
1066	SLC25A6	ADP/ATP translocase 3
1067	TIMD4	T Cell Immunoglobulin And Mucin Domain Containing 4
1068	PK1	Serine/threonine-protein kinase 1
1069	BCL9	B-cell CLL/lymphoma 9 protein
1070	KCNQ1	Potassium Voltage-Gated Channel Subfamily Q Member 1
1071	AGTR2	Angiotensin II Receptor Type 2
1072	DDC	Dopa Decarboxylase
1073	IFI27	Interferon Alpha Inducible Protein 27
1074	FGF19	Fibroblast Growth Factor 19
1075	CX3CL1	C-X3-C Motif Chemokine Ligand 1
1076	PNOC	Prepronociceptin
1077	OGDH	Oxoglutarate Dehydrogenase
1078	CHIT1	Chitinase 1
1079	TCF3	Transcription Factor 3
1080	REST	RE1 Silencing Transcription Factor
1081	EVPL	Envoplakin
1082	MIR198	MicroRNA 198
1083	GAD1	Glutamate Decarboxylase 1
1084	ALG10B	ALG10 Alpha-1,2-Glucosyltransferase B
1085	HCRT	Hypocretin Neuropeptide Precursor
1086	GADD45A	Growth Arrest And DNA Damage Inducible Alpha
1087	CYP3A7	Cytochrome P450 Family 3 Subfamily A Member 7
1088	FOXO1	Forkhead Box O1
1089	AOX1	Aldehyde Oxidase 1
1090	PTPA	Protein Phosphatase 2 Phosphatase Activator
1091	CDH16	Cadherin-16
1092	ATP5MC1	ATP synthase F
1093	CSF2	Granulocyte-macrophage colony-stimulating factor
1094	CDK14	Cyclin-dependent kinase 14
1095	CLDN2	Claudin-2
1096	ATP8B4	Probable phospholipid-transporting ATPase IM
1097	CHIC1	Cysteine-rich hydrophobic domain-containing protein 1
1098	POR	Cytochrome P450 Oxidoreductase
1099	TUBB	Tubulin Beta Class I
1100	MIR125B1	MicroRNA 125b-1
1101	EDNRB	Endothelin Receptor Type B
1102	C1QB	Complement C1q B Chain
1103	IVD	Isovaleryl-CoA Dehydrogenase
1104	POU5F1	POU Class 5 Homeobox 1
1105	C1QA	Complement C1q A Chain
1106	PRNP	Prion Protein
1107	TPI1	Triosephosphate Isomerase 1
1108	POSTN	Periostin
1109	THY1	Thy-1 Cell Surface Antigen
1110	WNT4	Wnt Family Member 4
1111	MIR345	MicroRNA 345
1112	RB1CC1	RB1 Inducible Coiled-Coil 1
1113	VDAC1	Voltage Dependent Anion Channel 1
1114	UCA1	Urothelial Cancer Associated 1
1115	HLA-DMB	Major Histocompatibility Complex, Class II, DM Beta
1116	ARSH	Arylsulfatase Family Member H
1117	ATF3	Activating Transcription Factor 3

## Sheet: Drug targets
No.	Gene Symbol	Uniprot ID	Description
1	ABCB1	P08183	ATP-dependent translocase ABCB1
2	ABCC1	P33527	Multidrug resistance-associated protein 1
3	ABCC9	O60706	ATP-binding cassette sub-family C member 9
4	ABCG2	Q9UNQ0	Broad substrate specificity ATP-binding cassette transporter ABCG2
5	ABL1	P00519	Tyrosine-protein kinase ABL1
6	ACE	P12821	Angiotensin-converting enzyme
7	ACHE	P22303	Acetylcholinesterase
8	ACP1	P24666	Low molecular weight phosphotyrosine protein phosphatase
9	ACVRL1	P37023	Serine/threonine-protein kinase receptor R3
10	ADA	P00813	Adenosine deaminase
11	ADAM10	O14672	Disintegrin and metalloproteinase domain-containing protein 10
12	ADAM17	P78536	Disintegrin and metalloproteinase domain-containing protein 17
13	ADAMTS5	Q9UNA0	A disintegrin and metalloproteinase with thrombospondin motifs 5
14	ADH1B	P00325	All-trans-retinol dehydrogenase [NAD(+)] ADH1B
15	ADH1C	P00326	Alcohol dehydrogenase 1C
16	ADK	P55263	Adenosine kinase
17	ADORA1	P30542	Adenosine receptor A1
18	ADORA2A	P29274	Adenosine receptor A2a
19	ADORA2B	P29275	Adenosine receptor A2b
20	ADORA3	P0DMS8	Adenosine receptor A3
21	ADRA1B	P35368	Alpha-1B adrenergic receptor
22	ADRA2A	P08913	Alpha-2A adrenergic receptor
23	ADRA2B	P18089	Alpha-2B adrenergic receptor
24	ADRA2C	P18825	Alpha-2C adrenergic receptor
25	ADRB2	P07550	Beta-2 adrenergic receptor
26	AGTR1	P30556	Type-1 angiotensin II receptor
27	AHCY	P23526	Adenosylhomocysteinase
28	AHR	P35869	Aryl hydrocarbon receptor
29	AKR1A1	P14550	Aldo-keto reductase family 1 member A1
30	AKR1B1	P15121	Aldo-keto reductase family 1 member B1
31	AKR1B10	O60218	Aldo-keto reductase family 1 member B10
32	AKR1C1	Q04828	Aldo-keto reductase family 1 member C1
33	AKR1C2	P52895	Aldo-keto reductase family 1 member C2
34	AKR1C3	P42330	Aldo-keto reductase family 1 member C3
35	AKR1C4	P17516	Aldo-keto reductase family 1 member C4
36	AKT1	P31749	RAC-alpha serine/threonine-protein kinase
37	AKT2	P31751	RAC-beta serine/threonine-protein kinase
38	ALDH1A1	P00352	Retinal dehydrogenase 1
39	ALK	Q9UM73	ALK tyrosine kinase receptor
40	ALOX12	P18054	Arachidonate 12-lipoxygenase, 12S-type
41	ALOX15	P16050	Arachidonate 15-lipoxygenase
42	ALOX5	P09917	Arachidonate 5-lipoxygenase
43	ALOX5AP	P20292	Arachidonate 5-lipoxygenase-activating protein
44	ALPG	P10696	Alkaline phosphatase, germ cell type
45	ALPL	P05186	Alkaline phosphatase, tissue-nonspecific isozyme
46	AMD1	P17707	S-adenosylmethionine decarboxylase proenzyme
47	AMPD2	Q01433	AMP deaminase 2
48	ANPEP	P15144	Aminopeptidase N
49	AOC3	Q16853	Membrane primary amine oxidase
50	APEX1	P27695	DNA-(apurinic or apyrimidinic site) endonuclease
51	APH1A	Q96BI3	Gamma-secretase subunit APH-1A
52	APH1B	Q8WW43	Gamma-secretase subunit APH-1B
53	APP	P05067	Amyloid-beta precursor protein
54	AR	P10275	Androgen receptor
55	ARG1	P05089	Arginase-1
56	ATM	Q13315	Serine-protein kinase ATM
57	ATP12A	P54707	Potassium-transporting ATPase alpha chain 2
58	ATP1A1	P05023	Sodium/potassium-transporting ATPase subunit alpha-1
59	ATP2A1	O14983	Sarcoplasmic/endoplasmic reticulum calcium ATPase 1
60	ATR	Q13535	Serine/threonine-protein kinase ATR
61	AURKA	O14965	Aurora kinase A
62	AURKB	Q96GD4	Aurora kinase B
63	AVPR1A	P37288	Vasopressin V1a receptor
64	AVPR1B	P47901	Vasopressin V1b receptor
65	AVPR2	P30518	Vasopressin V2 receptor
66	AXL	P30530	Tyrosine-protein kinase receptor UFO
67	BACE1	P56817	Beta-secretase 1
68	BACE2	Q9Y5Z0	Beta-secretase 2
69	BAZ2A	Q9UIF9	Bromodomain adjacent to zinc finger domain protein 2A
70	BAZ2B	Q9UIF8	Bromodomain adjacent to zinc finger domain protein 2B
71	BCHE	P06276	Cholinesterase
72	BCL2L1	Q07817	Bcl-2-like protein 1
73	BDKRB1	P46663	B1 bradykinin receptor
74	BDKRB2	P30411	B2 bradykinin receptor
75	BLK	P51451	Tyrosine-protein kinase Blk
76	BMX	P51813	Cytoplasmic tyrosine-protein kinase BMX
77	BRAF	P15056	Serine/threonine-protein kinase B-raf
78	BRD2	P25440	Bromodomain-containing protein 2
79	BRD3	Q15059	Bromodomain-containing protein 3
80	BRD4	O60885	Bromodomain-containing protein 4
81	BRPF1	P55201	Peregrin
82	BTK	Q06187	Tyrosine-protein kinase BTK
83	C3AR1	Q16581	C3a anaphylatoxin chemotactic receptor
84	C5AR1	P21730	C5a anaphylatoxin chemotactic receptor 1
85	CA1	P00915	Carbonic anhydrase 1
86	CA12	O43570	Carbonic anhydrase 12
87	CA13	Q8N1Q1	Carbonic anhydrase 13
88	CA14	Q9ULX7	Carbonic anhydrase 14
89	CA2	P00918	Carbonic anhydrase 2
90	CA3	P07451	Carbonic anhydrase 3
91	CA4	P22748	Carbonic anhydrase 4
92	CA5A	P35218	Carbonic anhydrase 5A, mitochondrial
93	CA5B	Q9Y2D0	Carbonic anhydrase 5B, mitochondrial
94	CA6	P23280	Carbonic anhydrase 6
95	CA7	P43166	Carbonic anhydrase 7
96	CA9	Q16790	Carbonic anhydrase 9
97	CACNA2D1	P54289	Voltage-dependent calcium channel subunit alpha-2/delta-1
98	CACNA2D2	Q9NY47	Voltage-dependent calcium channel subunit alpha-2/delta-2
99	CALCRL	Q16602	Calcitonin gene-related peptide type 1 receptor
100	CALM1	P62158	Calmodulin-1
101	CALM2	P62158	Calmodulin-2
102	CALM3	P62158	Calmodulin-3
103	CAMK2B	Q13554	Calcium/calmodulin-dependent protein kinase type II subunit beta
104	CAMKK2	Q96RR4	Calcium/calmodulin-dependent protein kinase kinase 2
105	CAPN1	P07384	Calpain-1 catalytic subunit
106	CARM1	Q86X55	Histone-arginine methyltransferase CARM1
107	CASP1	P29466	Caspase-1
108	CASP3	P42574	Caspase-3
109	CASP6	P55212	Caspase-6
110	CASP7	P55210	Caspase-7
111	CASP8	Q14790	Caspase-8
112	CAT	P04040	Catalase
113	CBR1	P16152	Carbonyl reductase [NADPH] 1
114	CCKAR	P32238	Cholecystokinin receptor type A
115	CCKBR	P32239	Gastrin/cholecystokinin type B receptor
116	CCNA1	P78396	Cyclin-A1
117	CCNA2	P20248	Cyclin-A2
118	CCNB1	P14635	G2/mitotic-specific cyclin-B1
119	CCNB2	O95067	G2/mitotic-specific cyclin-B2
120	CCNB3	Q8WWL7	G2/mitotic-specific cyclin-B3
121	CCND1	P24385	G1/S-specific cyclin-D1
122	CCNE1	P24864	G1/S-specific cyclin-E1
123	CCNE2	O96020	G1/S-specific cyclin-E2
124	CCNH	P51946	Cyclin-H
125	CCNT1	O60563	Cyclin-T1
126	CCR1	P32246	C-C chemokine receptor type 1
127	CCR3	P51677	C-C chemokine receptor type 3
128	CCR4	P51679	C-C chemokine receptor type 4
129	CCR5	P51681	C-C chemokine receptor type 5
130	CCR8	P51685	C-C chemokine receptor type 8
131	CD22	P20273	B-cell receptor CD22
132	CD38	P28907	ADP-ribosyl cyclase/cyclic ADP-ribose hydrolase 1
133	CD81	P60033	CD81 antigen
134	CDA	P32320	Cytidine deaminase
135	CDC25A	P30304	M-phase inducer phosphatase 1
136	CDC25B	P30305	M-phase inducer phosphatase 2
137	CDC45	O75419	Cell division control protein 45 homolog
138	CDC7	O00311	Cell division cycle 7-related protein kinase
139	CDK1	P06493	Cyclin-dependent kinase 1
140	CDK16	Q00536	Cyclin-dependent kinase 16
141	CDK2	P24941	Cyclin-dependent kinase 2
142	CDK4	P11802	Cyclin-dependent kinase 4
143	CDK5	Q00535	Cyclin-dependent-like kinase 5
144	CDK5R1	Q15078	Cyclin-dependent kinase 5 activator 1
145	CDK6	Q00534	Cyclin-dependent kinase 6
146	CDK7	P50613	Cyclin-dependent kinase 7
147	CDK8	P49336	Cyclin-dependent kinase 8
148	CDK9	P50750	Cyclin-dependent kinase 9
149	CECR2	Q9BXF3	Cat eye syndrome critical region protein 2
150	CES1	P23141	Liver carboxylesterase 1
151	CES2	O00748	Cocaine esterase
152	CETP	P11597	Cholesteryl ester transfer protein
153	CFD	P00746	Complement factor D
154	CFTR	P13569	Cystic fibrosis transmembrane conductance regulator
155	CHEK1	O14757	Serine/threonine-protein kinase Chk1
156	CHKB	Q9Y259	Choline/ethanolamine kinase
157	CHRM1	P11229	Muscarinic acetylcholine receptor M1
158	CHRM2	P08172	Muscarinic acetylcholine receptor M2
159	CHRM3	P20309	Muscarinic acetylcholine receptor M3
160	CHRM4	P08173	Muscarinic acetylcholine receptor M4
161	CHRNA3	P32297	Neuronal acetylcholine receptor subunit alpha-3
162	CHRNA7	P36544	Neuronal acetylcholine receptor subunit alpha-7
163	CHRNB4	P30926	Neuronal acetylcholine receptor subunit beta-4
164	CHUK	O15111	Inhibitor of nuclear factor kappa-B kinase subunit alpha
165	CISD1	Q9NZ45	CDGSH iron-sulfur domain-containing protein 1
166	CLK1	P49759	Dual specificity protein kinase CLK1
167	CLK2	P49760	Dual specificity protein kinase CLK2
168	CLK3	P49761	Dual specificity protein kinase CLK3
169	CLK4	Q9HAZ1	Dual specificity protein kinase CLK4
170	CMA1	P23946	Chymase
171	CNR1	P21554	Cannabinoid receptor 1
172	CNR2	P34972	Cannabinoid receptor 2
173	COMT	P21964	Catechol O-methyltransferase
174	COQ8B	Q96D53	Atypical kinase COQ8B, mitochondrial
175	CPB2	Q96IY4	Carboxypeptidase B2
176	CPN1	P15169	Carboxypeptidase N catalytic chain
177	CPT1A	P50416	Carnitine O-palmitoyltransferase 1, liver isoform
178	CPT2	P23786	Carnitine O-palmitoyltransferase 2, mitochondrial
179	CREBBP	Q92793	CREB-binding protein
180	CRHR1	P34998	Corticotropin-releasing factor receptor 1
181	CSF1R	P07333	Macrophage colony-stimulating factor 1 receptor
182	CSK	P41240	Tyrosine-protein kinase CSK
183	CSNK1A1	P48729	Casein kinase I isoform alpha
184	CSNK1D	P48730	Casein kinase I isoform delta
185	CSNK1E	P49674	Casein kinase I isoform epsilon
186	CSNK1G1	Q9HCP0	Casein kinase I isoform gamma-1
187	CSNK1G2	P78368	Casein kinase I isoform gamma-2
188	CSNK1G3	Q9Y6M4	Casein kinase I isoform gamma-3
189	CSNK2A1	P68400	Casein kinase II subunit alpha
190	CSNK2A2	P19784	Casein kinase II subunit alpha'
191	CTRB1	P17538	Chymotrypsinogen B
192	CTSA	P10619	Lysosomal protective protein
193	CTSB	P07858	Cathepsin B
194	CTSC	P53634	Dipeptidyl peptidase 1
195	CTSD	P07339	Cathepsin D
196	CTSG	P08311	Cathepsin G
197	CTSK	P43235	Cathepsin K
198	CTSL	P07711	Cathepsin L1
199	CTSS	P25774	Cathepsin S
200	CTSV	O60911	Cathepsin L2
201	CX3CR1	P49238	CX3C chemokine receptor 1
202	CXCR1	P25024	C-X-C chemokine receptor type 1
203	CXCR2	P25025	C-X-C chemokine receptor type 2
204	CYP11B1	P15538	Cytochrome P450 11B1, mitochondrial
205	CYP11B2	P19099	Cytochrome P450 11B2, mitochondrial
206	CYP17A1	P05093	Steroid 17-alpha-hydroxylase/17,20 lyase
207	CYP19A1	P11511	Aromatase
208	CYP1A2	P05177	Cytochrome P450 1A2
209	CYP1B1	Q16678	Cytochrome P450 1B1
210	CYP24A1	Q07973	1,25-dihydroxyvitamin D
211	CYP26A1	O43174	Cytochrome P450 26A1
212	CYP26B1	Q9NR63	Cytochrome P450 26B1
213	CYP2A6	P11509	Cytochrome P450 2A6
214	CYP2C19	P33261	Cytochrome P450 2C19
215	CYP2C9	P11712	Cytochrome P450 2C9
216	CYP3A4	P08684	Cytochrome P450 3A4
217	CYP51A1	Q16850	Lanosterol 14-alpha demethylase
218	DAGLA	Q9Y4D2	Sn1-specific diacylglycerol lipase alpha
219	DAO	P14920	D-amino-acid oxidase
220	DAPK1	P53355	Death-associated protein kinase 1
221	DAPK3	O43293	Death-associated protein kinase 3
222	DCTPP1	Q9H773	dCTP pyrophosphatase 1
223	DHFR	P00374	Dihydrofolate reductase
224	DLG4	P78352	Disks large homolog 4
225	DNM1	Q05193	Dynamin-1
226	DNMT1	P26358	DNA (cytosine-5)-methyltransferase 1
227	DNMT3B	Q9UBC3	DNA (cytosine-5)-methyltransferase 3B
228	DNTT	P04053	DNA nucleotidylexotransferase
229	DOT1L	Q8TEK3	Histone-lysine N-methyltransferase, H3 lysine-79 specific
230	DPP4	P27487	Dipeptidyl peptidase 4
231	DRD2	P14416	D(2) dopamine receptor
232	DRD3	P35462	D(3) dopamine receptor
233	DRD4	P21917	D(4) dopamine receptor
234	DUSP3	P51452	Dual specificity protein phosphatase 3
235	DUT	P33316	Deoxyuridine 5'-triphosphate nucleotidohydrolase, mitochondrial
236	DYRK1A	Q13627	Dual specificity tyrosine-phosphorylation-regulated kinase 1A
237	DYRK1B	Q9Y463	Dual specificity tyrosine-phosphorylation-regulated kinase 1B
238	DYRK2	Q92630	Dual specificity tyrosine-phosphorylation-regulated kinase 2
239	DYRK3	O43781	Dual specificity tyrosine-phosphorylation-regulated kinase 3
240	EDNRA	P25101	Endothelin-1 receptor
241	EGFR	P00533	Epidermal growth factor receptor
242	EGLN1	Q9GZT9	Egl nine homolog 1
243	EHMT1	Q9H9B1	Histone-lysine N-methyltransferase EHMT1
244	EHMT2	Q96KQ7	Histone-lysine N-methyltransferase EHMT2
245	EIF2AK2	P19525	Interferon-induced, double-stranded RNA-activated protein kinase
246	ELANE	P08246	Neutrophil elastase
247	ENPP2	Q13822	Ectonucleotide pyrophosphatase/phosphodiesterase family member 2
248	EPHA1	P21709	Ephrin type-A receptor 1
249	EPHA2	P29317	Ephrin type-A receptor 2
250	EPHA3	P29320	Ephrin type-A receptor 3
251	EPHA4	P54764	Ephrin type-A receptor 4
252	EPHA5	P54756	Ephrin type-A receptor 5
253	EPHA6	Q9UF33	Ephrin type-A receptor 6
254	EPHB2	P29323	Ephrin type-B receptor 2
255	EPHB3	P54753	Ephrin type-B receptor 3
256	EPHB4	P54760	Ephrin type-B receptor 4
257	EPHX1	P07099	Epoxide hydrolase 1
258	EPHX2	P34913	Bifunctional epoxide hydrolase 2
259	ERBB2	P04626	Receptor tyrosine-protein kinase erbB-2
260	ERBB4	Q15303	Receptor tyrosine-protein kinase erbB-4
261	ERN1	O75460	Serine/threonine-protein kinase/endoribonuclease IRE1
262	ESR1	P03372	Estrogen receptor
263	ESR2	Q92731	Estrogen receptor beta
264	ESRRA	P11474	Steroid hormone receptor ERR1
265	EZH1	Q92800	Histone-lysine N-methyltransferase EZH1
266	EZH2	Q15910	Histone-lysine N-methyltransferase EZH2
267	EZR	P15311	Ezrin
268	F10	P00742	Coagulation factor X
269	F12	P00748	Coagulation factor XII
270	F2	P00734	Prothrombin
271	F2RL1	P55085	Proteinase-activated receptor 2
272	F3	P13726	Tissue factor
273	F7	P08709	Coagulation factor VII
274	F9	P00740	Coagulation factor IX
275	FAAH	O00519	Fatty-acid amide hydrolase 1
276	FABP1	P07148	Fatty acid-binding protein, liver
277	FABP2	P12104	Fatty acid-binding protein, intestinal
278	FABP3	P05413	Fatty acid-binding protein, heart
279	FABP4	P15090	Fatty acid-binding protein, adipocyte
280	FABP5	Q01469	Fatty acid-binding protein 5
281	FADS1	O60427	Acyl-CoA
282	FAP	Q12884	Prolyl endopeptidase FAP
283	FASN	P49327	Fatty acid synthase
284	FBP1	P09467	Fructose-1,6-bisphosphatase 1
285	FDFT1	P37268	Squalene synthase
286	FES	P07332	Tyrosine-protein kinase Fes/Fps
287	FFAR1	O14842	Free fatty acid receptor 1
288	FFAR4	Q5NUL3	Free fatty acid receptor 4
289	FGF1	P05230	Fibroblast growth factor 1
290	FGFR1	P11362	Fibroblast growth factor receptor 1
291	FGR	P09769	Tyrosine-protein kinase Fgr
292	FHIT	P49789	Bis(5'-adenosyl)-triphosphatase
293	FKBP1A	P62942	Peptidyl-prolyl cis-trans isomerase FKBP1A
294	FKBP5	Q13451	Peptidyl-prolyl cis-trans isomerase FKBP5
295	FLT1	P17948	Vascular endothelial growth factor receptor 1
296	FLT3	P36888	Receptor-type tyrosine-protein kinase FLT3
297	FLT4	P35916	Vascular endothelial growth factor receptor 3
298	FNTA	P49354	Protein farnesyltransferase/geranylgeranyltransferase type-1 subunit alpha
299	FNTB	P49356	Protein farnesyltransferase subunit beta
300	FOLH1	Q04609	Glutamate carboxypeptidase 2
301	FPR1	P21462	fMet-Leu-Phe receptor
302	FTO	Q9C0B1	Alpha-ketoglutarate-dependent dioxygenase FTO
303	FUCA1	P04066	Tissue alpha-L-fucosidase
304	FYN	P06241	Tyrosine-protein kinase Fyn
305	G6PD	P11413	Glucose-6-phosphate 1-dehydrogenase
306	GAA	P10253	Lysosomal alpha-glucosidase
307	GABBR1	Q9UBS5	Gamma-aminobutyric acid type B receptor subunit 1
308	GABBR2	O75899	Gamma-aminobutyric acid type B receptor subunit 2
309	GABRA1	P14867	Gamma-aminobutyric acid receptor subunit alpha-1
310	GABRA2	P47869	Gamma-aminobutyric acid receptor subunit alpha-2
311	GABRA3	P34903	Gamma-aminobutyric acid receptor subunit alpha-3
312	GABRA5	P31644	Gamma-aminobutyric acid receptor subunit alpha-5
313	GABRB2	P47870	Gamma-aminobutyric acid receptor subunit beta-2
314	GABRB3	P28472	Gamma-aminobutyric acid receptor subunit beta-3
315	GABRG2	P18507	Gamma-aminobutyric acid receptor subunit gamma-2
316	GABRR1	P24046	Gamma-aminobutyric acid receptor subunit rho-1
317	GAK	O14976	Cyclin-G-associated kinase
318	GALR1	P47211	Galanin receptor type 1
319	GALR2	O43603	Galanin receptor type 2
320	GAPDH	P04406	Glyceraldehyde-3-phosphate dehydrogenase
321	GBA	P04062	Lysosomal acid glucosylceramidase
322	GBA2	Q9HCG7	Non-lysosomal glucosylceramidase
323	GCGR	P47871	Glucagon receptor
324	GCK	P35557	Hexokinase-4
325	GDA	Q9Y2T3	Guanine deaminase
326	GHSR	Q92847	Growth hormone secretagogue receptor type 1
327	GLI1	P08151	Zinc finger protein GLI1
328	GLO1	Q04760	Lactoylglutathione lyase
329	GLRA1	P23415	Glycine receptor subunit alpha-1
330	GLRA2	P23416	Glycine receptor subunit alpha-2
331	GLUL	P15104	Glutamine synthetase
332	GNPAT	O15228	Dihydroxyacetone phosphate acyltransferase
333	GNRHR	P30968	Gonadotropin-releasing hormone receptor
334	GPBAR1	Q8TDU6	G-protein coupled bile acid receptor 1
335	GPR139	Q6DWJ6	Probable G-protein coupled receptor 139
336	GPR35	Q9HC97	G-protein coupled receptor 35
337	GPR55	Q9Y2T6	G-protein coupled receptor 55
338	GPR88	Q9GZN0	Probable G-protein coupled receptor 88
339	GRK1	Q15835	Rhodopsin kinase GRK1
340	GRK6	P43250	G protein-coupled receptor kinase 6
341	GRM1	Q13255	Metabotropic glutamate receptor 1
342	GRM2	Q14416	Metabotropic glutamate receptor 2
343	GRM4	Q14833	Metabotropic glutamate receptor 4
344	GRM5	P41594	Metabotropic glutamate receptor 5
345	GRM7	Q14831	Metabotropic glutamate receptor 7
346	GRM8	O00222	Metabotropic glutamate receptor 8
347	GSK3A	P49840	Glycogen synthase kinase-3 alpha
348	GSK3B	P49841	Glycogen synthase kinase-3 beta
349	GSR	P00390	Glutathione reductase, mitochondrial
350	GSTA1	P08263	Glutathione S-transferase A1
351	GSTK1	Q9Y2Q3	Glutathione S-transferase kappa 1
352	HAO1	Q9UJM8	Hydroxyacid oxidase 1
353	HCAR2	Q8TDS4	Hydroxycarboxylic acid receptor 2
354	HCK	P08631	Tyrosine-protein kinase HCK
355	HCRTR1	O43613	Orexin receptor type 1
356	HCRTR2	O43614	Orexin receptor type 2
357	HDAC1	Q13547	Histone deacetylase 1
358	HDAC10	Q969S8	Polyamine deacetylase HDAC10
359	HDAC11	Q96DB2	Histone deacetylase 11
360	HDAC3	O15379	Histone deacetylase 3
361	HDAC4	P56524	Histone deacetylase 4
362	HDAC5	Q9UQL6	Histone deacetylase 5
363	HDAC6	Q9UBN7	Histone deacetylase 6
364	HDAC7	Q8WUI4	Histone deacetylase 7
365	HDAC8	Q9BY41	Histone deacetylase 8
366	HIF1A	Q16665	Hypoxia-inducible factor 1-alpha
367	HIPK2	Q9H2X6	Homeodomain-interacting protein kinase 2
368	HLA-A	P04439	HLA class I histocompatibility antigen, A alpha chain
369	HMGCR	P04035	3-hydroxy-3-methylglutaryl-coenzyme A reductase
370	HNF4A	P41235	Hepatocyte nuclear factor 4-alpha
371	HPGDS	O60760	Hematopoietic prostaglandin D synthase
372	HPSE	Q9Y251	Heparanase
373	HRAS	P01112	GTPase HRas
374	HRH1	P35367	Histamine H1 receptor
375	HRH3	Q9Y5N1	Histamine H3 receptor
376	HSD11B1	P28845	Corticosteroid 11-beta-dehydrogenase isozyme 1
377	HSD11B2	P80365	Corticosteroid 11-beta-dehydrogenase isozyme 2
378	HSD17B1	P14061	Estradiol 17-beta-dehydrogenase 1
379	HSD17B2	P37059	Estradiol 17-beta-dehydrogenase 2
380	HSD17B3	P37058	Testosterone 17-beta-dehydrogenase 3
381	HSP90AA1	P07900	Heat shock protein HSP 90-alpha
382	HSP90AB1	P08238	Heat shock protein HSP 90-beta
383	HSP90B1	P14625	Endoplasmin
384	HSPA1A	P0DMV8	Heat shock 70 kDa protein 1A
385	HSPA5	P11021	Endoplasmic reticulum chaperone BiP
386	HSPA8	P11142	Heat shock cognate 71 kDa protein
387	HTR1A	P08908	5-hydroxytryptamine receptor 1A
388	HTR2A	P28223	5-hydroxytryptamine receptor 2A
389	HTR2B	P41595	5-hydroxytryptamine receptor 2B
390	HTR2C	P28335	5-hydroxytryptamine receptor 2C
391	HTR6	P50406	5-hydroxytryptamine receptor 6
392	HTR7	P34969	5-hydroxytryptamine receptor 7
393	IARS1	P41252	Isoleucine--tRNA ligase, cytoplasmic
394	ICAM1	P05362	Intercellular adhesion molecule 1
395	IDO1	P14902	Indoleamine 2,3-dioxygenase 1
396	IGF1R	P08069	Insulin-like growth factor 1 receptor
397	IGFBP3	P17936	Insulin-like growth factor-binding protein 3
398	IKBKB	O14920	Inhibitor of nuclear factor kappa-B kinase subunit beta
399	IKBKE	Q14164	Inhibitor of nuclear factor kappa-B kinase subunit epsilon
400	IL1B	P01584	Interleukin-1 beta
401	IL2	P60568	Interleukin-2
402	IL6	P05231	Interleukin-6
403	ILK	Q13418	Integrin-linked protein kinase
404	IMPDH1	P20839	Inosine-5'-monophosphate dehydrogenase 1
405	IMPDH2	P12268	Inosine-5'-monophosphate dehydrogenase 2
406	INMT	O95050	Indolethylamine N-methyltransferase
407	INSR	P06213	Insulin receptor
408	IRAK4	Q9NWZ3	Interleukin-1 receptor-associated kinase 4
409	ITGA2B	P08514	Integrin alpha-IIb
410	ITGA4	P13612	Integrin alpha-4
411	ITGAL	P20701	Integrin alpha-L
412	ITGB1	P05556	Integrin beta-1
413	ITGB2	P05107	Integrin beta-2
414	ITGB3	P05106	Integrin beta-3
415	ITK	Q08881	Tyrosine-protein kinase ITK/TSK
416	JAK1	P23458	Tyrosine-protein kinase JAK1
417	JAK2	O60674	Tyrosine-protein kinase JAK2
418	JAK3	P52333	Tyrosine-protein kinase JAK3
419	JUN	P05412	Transcription factor AP-1
420	KCNA3	P22001	Potassium voltage-gated channel subfamily A member 3
421	KCNA5	P22460	Potassium voltage-gated channel subfamily A member 5
422	KCNH2	Q12809	Potassium voltage-gated channel subfamily H member 2
423	KCNK3	O14649	Potassium channel subfamily K member 3
424	KCNMA1	Q12791	Calcium-activated potassium channel subunit alpha-1
425	KCNN1	Q92952	Small conductance calcium-activated potassium channel protein 1
426	KCNN2	Q9H2S1	Small conductance calcium-activated potassium channel protein 2
427	KCNN3	Q9UGI6	Small conductance calcium-activated potassium channel protein 3
428	KDM1A	O60341	Lysine-specific histone demethylase 1A
429	KDM2A	Q9Y2K7	Lysine-specific demethylase 2A
430	KDM3A	Q9Y4C1	Lysine-specific demethylase 3A
431	KDM4A	O75164	Lysine-specific demethylase 4A
432	KDM4C	Q9H3R0	Lysine-specific demethylase 4C
433	KDM4E	B2RXH2	Lysine-specific demethylase 4E
434	KDM5A	P29375	Lysine-specific demethylase 5A
435	KDM5C	P41229	Lysine-specific demethylase 5C
436	KDM6B	O15054	Lysine-specific demethylase 6B
437	KDR	P35968	Vascular endothelial growth factor receptor 2
438	KIF11	P52732	Kinesin-like protein KIF11
439	KIT	P10721	Mast/stem cell growth factor receptor Kit
440	KLK5	Q9Y337	Kallikrein-5
441	KMT2A	Q03164	Histone-lysine N-methyltransferase 2A
442	KMT5A	Q9NQR1	N-lysine methyltransferase KMT5A
443	LAP3	P28838	Cytosol aminopeptidase
444	LCK	P06239	Tyrosine-protein kinase Lck
445	LDLR	P01130	Low-density lipoprotein receptor
446	LGALS3	P17931	Galectin-3
447	LGALS4	P56470	Galectin-4
448	LGALS8	O00214	Galectin-8
449	LIMK2	P53671	LIM domain kinase 2
450	LRRK2	Q5S007	Leucine-rich repeat serine/threonine-protein kinase 2
451	LTA4H	P09960	Leukotriene A-4 hydrolase
452	LTB4R	Q15722	Leukotriene B4 receptor 1
453	LYN	P07948	Tyrosine-protein kinase Lyn
454	LYPLA1	O75608	Acyl-protein thioesterase 1
455	LYPLA2	O95372	Acyl-protein thioesterase 2
456	MALT1	Q9UDY8	Mucosa-associated lymphoid tissue lymphoma translocation protein 1
457	MAOA	P21397	Amine oxidase [flavin-containing] A
458	MAOB	P27338	Amine oxidase [flavin-containing] B
459	MAP2	P11137	Microtubule-associated protein 2
460	MAP2K1	Q02750	Dual specificity mitogen-activated protein kinase kinase 1
461	MAP2K3	P46734	Dual specificity mitogen-activated protein kinase kinase 3
462	MAP3K10	Q02779	Mitogen-activated protein kinase kinase kinase 10
463	MAP3K11	Q16584	Mitogen-activated protein kinase kinase kinase 11
464	MAP3K14	Q99558	Mitogen-activated protein kinase kinase kinase 14
465	MAP3K20	Q9NYL2	Mitogen-activated protein kinase kinase kinase 20
466	MAP3K8	P41279	Mitogen-activated protein kinase kinase kinase 8
467	MAP3K9	P80192	Mitogen-activated protein kinase kinase kinase 9
468	MAP4K4	O95819	Mitogen-activated protein kinase kinase kinase kinase 4
469	MAPK1	P28482	Mitogen-activated protein kinase 1
470	MAPK10	P53779	Mitogen-activated protein kinase 10
471	MAPK11	Q15759	Mitogen-activated protein kinase 11
472	MAPK14	Q16539	Mitogen-activated protein kinase 14
473	MAPK3	P27361	Mitogen-activated protein kinase 3
474	MAPK7	Q13164	Mitogen-activated protein kinase 7
475	MAPK8	P45983	Mitogen-activated protein kinase 8
476	MAPK9	P45984	Mitogen-activated protein kinase 9
477	MAPKAPK2	P49137	MAP kinase-activated protein kinase 2
478	MAPT	P10636	Microtubule-associated protein tau
479	MARS1	P56192	Methionine--tRNA ligase, cytoplasmic
480	MB	P02144	Myoglobin
481	MC4R	P32245	Melanocortin receptor 4
482	MCL1	Q07820	Induced myeloid leukemia cell differentiation protein Mcl-1
483	MDM2	Q00987	E3 ubiquitin-protein ligase Mdm2
484	MDM4	O15151	Protein Mdm4
485	MELK	Q14680	Maternal embryonic leucine zipper kinase
486	MERTK	Q12866	Tyrosine-protein kinase Mer
487	MET	P08581	Hepatocyte growth factor receptor
488	METAP1	P53582	Methionine aminopeptidase 1
489	METAP2	P50579	Methionine aminopeptidase 2
490	MGLL	Q99685	Monoglyceride lipase
491	MIF	P14174	Macrophage migration inhibitory factor
492	MKNK1	Q9BUB5	MAP kinase-interacting serine/threonine-protein kinase 1
493	MKNK2	Q9HBH9	MAP kinase-interacting serine/threonine-protein kinase 2
494	MME	P08473	Neprilysin
495	MMP1	P03956	Interstitial collagenase
496	MMP10	P09238	Stromelysin-2
497	MMP12	P39900	Macrophage metalloelastase
498	MMP13	P45452	Collagenase 3
499	MMP14	P50281	Matrix metalloproteinase-14
500	MMP2	P08253	72 kDa type IV collagenase
501	MMP3	P08254	Stromelysin-1
502	MMP7	P09237	Matrilysin
503	MMP8	P22894	Neutrophil collagenase
504	MMP9	P14780	Matrix metalloproteinase-9
505	MPEG1	Q2M385	Macrophage-expressed gene 1 protein
506	MPG	P29372	DNA-3-methyladenine glycosylase
507	MPI	P34949	Mannose-6-phosphate isomerase
508	MPO	P05164	Myeloperoxidase
509	MST1R	Q04912	Macrophage-stimulating protein receptor
510	MTAP	Q13126	S-methyl-5'-thioadenosine phosphorylase
511	MTNR1A	P48039	Melatonin receptor type 1A
512	MTNR1B	P49286	Melatonin receptor type 1B
513	MTOR	P42345	Serine/threonine-protein kinase mTOR
514	MTTP	P55157	Microsomal triglyceride transfer protein large subunit
515	MYLK	Q15746	Myosin light chain kinase, smooth muscle
516	NAAA	Q02083	N-acylethanolamine-hydrolyzing acid amidase
517	NAMPT	P43490	Nicotinamide phosphoribosyltransferase
518	NAT1	P18440	Arylamine N-acetyltransferase 1
519	NCOA2	Q15596	Nuclear receptor coactivator 2
520	NCOR1	O75376	Nuclear receptor corepressor 1
521	NCOR2	Q9Y618	Nuclear receptor corepressor 2
522	NCSTN	Q92542	Nicastrin
523	NEK1	Q96PY6	Serine/threonine-protein kinase Nek1
524	NEK2	P51955	Serine/threonine-protein kinase Nek2
525	NEK6	Q9HC98	Serine/threonine-protein kinase Nek6
526	NGFR	P08138	Tumor necrosis factor receptor superfamily member 16
527	NMUR2	Q9GZQ4	Neuromedin-U receptor 2
528	NOD1	Q9Y239	Nucleotide-binding oligomerization domain-containing protein 1
529	NOS1	P29475	Nitric oxide synthase, brain
530	NOS2	P35228	Nitric oxide synthase, inducible
531	NOS3	P29474	Nitric oxide synthase, endothelial
532	NOTUM	Q6P988	Palmitoleoyl-protein carboxylesterase NOTUM
533	NOX4	Q9NPH5	NADPH oxidase 4
534	NPBWR1	P48145	Neuropeptides B/W receptor type 1
535	NPC1L1	Q9UHC9	NPC1-like intracellular cholesterol transporter 1
536	NPY5R	Q15761	Neuropeptide Y receptor type 5
537	NQO1	P15559	NAD(P)H dehydrogenase [quinone] 1
538	NQO2	P16083	Ribosyldihydronicotinamide dehydrogenase [quinone]
539	NR1H3	Q13133	Oxysterols receptor LXR-alpha
540	NR1H4	Q96RI1	Bile acid receptor
541	NR1I2	O75469	Nuclear receptor subfamily 1 group I member 2
542	NR1I3	Q14994	Nuclear receptor subfamily 1 group I member 3
543	NR3C1	P04150	Glucocorticoid receptor
544	NR3C2	P08235	Mineralocorticoid receptor
545	NTRK1	P04629	High affinity nerve growth factor receptor
546	NTRK3	Q16288	NT-3 growth factor receptor
547	NUAK1	O60285	NUAK family SNF1-like kinase 1
548	OAT	P04181	Ornithine aminotransferase, mitochondrial
549	OGA	O60502	Protein O-GlcNAcase
550	OPRD1	P41143	Delta-type opioid receptor
551	OPRK1	P41145	Kappa-type opioid receptor
552	OPRL1	P41146	Nociceptin receptor
553	OXER1	Q8TDS5	Oxoeicosanoid receptor 1
554	OXTR	P30559	Oxytocin receptor
555	P2RX3	P56373	P2X purinoceptor 3
556	P2RX7	Q99572	P2X purinoceptor 7
557	P2RY1	P47900	P2Y purinoceptor 1
558	P2RY11	Q96G91	P2Y purinoceptor 11
559	P2RY12	Q9H244	P2Y purinoceptor 12
560	PAK1	Q13153	Serine/threonine-protein kinase PAK 1
561	PAK4	O96013	Serine/threonine-protein kinase PAK 4
562	PARG	Q86W56	Poly(ADP-ribose) glycohydrolase
563	PARP1	P09874	Poly [ADP-ribose] polymerase 1
564	PARP2	Q9UGN5	Poly [ADP-ribose] polymerase 2
565	PBK	Q96KB5	Lymphokine-activated killer T-cell-originated protein kinase
566	PBRM1	Q86U86	Protein polybromo-1
567	PCSK7	Q16549	Proprotein convertase subtilisin/kexin type 7
568	PDCD4	Q53EL6	Programmed cell death protein 4
569	PDE10A	Q9Y233	cAMP and cAMP-inhibited cGMP 3',5'-cyclic phosphodiesterase 10A
570	PDE1B	Q01064	Calcium/calmodulin-dependent 3',5'-cyclic nucleotide phosphodiesterase 1B
571	PDE2A	O00408	cGMP-dependent 3',5'-cyclic phosphodiesterase
572	PDE3A	Q14432	cGMP-inhibited 3',5'-cyclic phosphodiesterase A
573	PDE3B	Q13370	cGMP-inhibited 3',5'-cyclic phosphodiesterase B
574	PDE4A	P27815	cAMP-specific 3',5'-cyclic phosphodiesterase 4A
575	PDE4B	Q07343	cAMP-specific 3',5'-cyclic phosphodiesterase 4B
576	PDE4C	Q08493	cAMP-specific 3',5'-cyclic phosphodiesterase 4C
577	PDE4D	Q08499	cAMP-specific 3',5'-cyclic phosphodiesterase 4D
578	PDE5A	O76074	cGMP-specific 3',5'-cyclic phosphodiesterase
579	PDE6C	P51160	Cone cGMP-specific 3',5'-cyclic phosphodiesterase subunit alpha'
580	PDE7A	Q13946	High affinity cAMP-specific 3',5'-cyclic phosphodiesterase 7A
581	PDE9A	O76083	High affinity cGMP-specific 3',5'-cyclic phosphodiesterase 9A
582	PDGFRA	P16234	Platelet-derived growth factor receptor alpha
583	PDGFRB	P09619	Platelet-derived growth factor receptor beta
584	PDK1	Q15118	[Pyruvate dehydrogenase (acetyl-transferring)] kinase isozyme 1, mitochondrial
585	PDPK1	O15530	3-phosphoinositide-dependent protein kinase 1
586	PER2	O15055	Period circadian protein homolog 2
587	PFKFB3	Q16875	6-phosphofructo-2-kinase/fructose-2,6-bisphosphatase 3
588	PGC	P20142	Gastricsin
589	PGGT1B	P53609	Geranylgeranyl transferase type-1 subunit beta
590	PGK1	P00558	Phosphoglycerate kinase 1
591	PGR	P06401	Progesterone receptor
592	PHF8	Q9UPP1	Histone lysine demethylase PHF8
593	PI4KB	Q9UBF8	Phosphatidylinositol 4-kinase beta
594	PIK3CA	P42336	Phosphatidylinositol 4,5-bisphosphate 3-kinase catalytic subunit alpha isoform
595	PIK3CB	P42338	Phosphatidylinositol 4,5-bisphosphate 3-kinase catalytic subunit beta isoform
596	PIK3CD	O00329	Phosphatidylinositol 4,5-bisphosphate 3-kinase catalytic subunit delta isoform
597	PIK3CG	P48736	Phosphatidylinositol 4,5-bisphosphate 3-kinase catalytic subunit gamma isoform
598	PIK3R1	P27986	Phosphatidylinositol 3-kinase regulatory subunit alpha
599	PIM1	P11309	Serine/threonine-protein kinase pim-1
600	PIM2	Q9P1W9	Serine/threonine-protein kinase pim-2
601	PIM3	Q86V86	Serine/threonine-protein kinase pim-3
602	PIP4K2C	Q8TBX8	Phosphatidylinositol 5-phosphate 4-kinase type-2 gamma
603	PITRM1	Q5JRX3	Presequence protease, mitochondrial
604	PKM	P14618	Pyruvate kinase PKM
605	PKN1	Q16512	Serine/threonine-protein kinase N1
606	PLA2G10	O15496	Group 10 secretory phospholipase A2
607	PLA2G1B	P04054	Phospholipase A2
608	PLA2G2A	P14555	Phospholipase A2, membrane associated
609	PLA2G2D	Q9UNK4	Group IID secretory phospholipase A2
610	PLA2G2E	Q9NZK7	Group IIE secretory phospholipase A2
611	PLA2G4A	P47712	Cytosolic phospholipase A2
612	PLA2G5	P39877	Calcium-dependent phospholipase A2
613	PLA2G7	Q13093	Platelet-activating factor acetylhydrolase
614	PLAA	Q9Y263	Phospholipase A-2-activating protein
615	PLAU	P00749	Urokinase-type plasminogen activator
616	PLEC	Q15149	Plectin
617	PLK1	P53350	Serine/threonine-protein kinase PLK1
618	PLK4	O00444	Serine/threonine-protein kinase PLK4
619	PNMT	P11086	Phenylethanolamine N-methyltransferase
620	PNP	P00491	Purine nucleoside phosphorylase
621	POLB	P06746	DNA polymerase beta
622	PPARA	Q07869	Peroxisome proliferator-activated receptor alpha
623	PPARD	Q03181	Peroxisome proliferator-activated receptor delta
624	PPARG	P37231	Peroxisome proliferator-activated receptor gamma
625	PPIA	P62937	Peptidyl-prolyl cis-trans isomerase A
626	PPM1B	O75688	Protein phosphatase 1B
627	PPP1CA	P62136	Serine/threonine-protein phosphatase PP1-alpha catalytic subunit
628	PPP2CA	P67775	Serine/threonine-protein phosphatase 2A catalytic subunit alpha isoform
629	PPP2R5A	Q15172	Serine/threonine-protein phosphatase 2A 56 kDa regulatory subunit alpha isoform
630	PRCP	P42785	Lysosomal Pro-X carboxypeptidase
631	PREP	P48147	Prolyl endopeptidase
632	PRKAA2	P54646	5'-AMP-activated protein kinase catalytic subunit alpha-2
633	PRKAB1	Q9Y478	5'-AMP-activated protein kinase subunit beta-1
634	PRKACA	P17612	cAMP-dependent protein kinase catalytic subunit alpha
635	PRKAG1	P54619	5'-AMP-activated protein kinase subunit gamma-1
636	PRKCA	P17252	Protein kinase C alpha type
637	PRKCB	P05771	Protein kinase C beta type
638	PRKCD	Q05655	Protein kinase C delta type
639	PRKCE	Q02156	Protein kinase C epsilon type
640	PRKCG	P05129	Protein kinase C gamma type
641	PRKCH	P24723	Protein kinase C eta type
642	PRKCQ	Q04759	Protein kinase C theta type
643	PRKCZ	Q05513	Protein kinase C zeta type
644	PRKD1	Q15139	Serine/threonine-protein kinase D1
645	PRKDC	P78527	DNA-dependent protein kinase catalytic subunit
646	PRKX	P51817	cAMP-dependent protein kinase catalytic subunit PRKX
647	PRMT1	Q99873	Protein arginine N-methyltransferase 1
648	PRMT7	Q9NVM4	Protein arginine N-methyltransferase 7
649	PRSS1	P07477	Trypsin-1
650	PSEN1	P49768	Presenilin-1
651	PSEN2	P49810	Presenilin-2
652	PSENEN	Q9NZ42	Gamma-secretase subunit PEN-2
653	PSMB1	P20618	Proteasome subunit beta type-1
654	PSMB2	P49721	Proteasome subunit beta type-2
655	PSMB5	P28074	Proteasome subunit beta type-5
656	PSMB8	P28062	Proteasome subunit beta type-8
657	PSMB9	P28065	Proteasome subunit beta type-9
658	PTAFR	P25105	Platelet-activating factor receptor
659	PTGDR	Q13258	Prostaglandin D2 receptor
660	PTGDR2	Q9Y5Y4	Prostaglandin D2 receptor 2
661	PTGER1	P34995	Prostaglandin E2 receptor EP1 subtype
662	PTGER2	P43116	Prostaglandin E2 receptor EP2 subtype
663	PTGER3	P43115	Prostaglandin E2 receptor EP3 subtype
664	PTGER4	P35408	Prostaglandin E2 receptor EP4 subtype
665	PTGES	O14684	Prostaglandin E synthase
666	PTGFR	P43088	Prostaglandin F2-alpha receptor
667	PTGIR	P43119	Prostacyclin receptor
668	PTGS1	P23219	Prostaglandin G/H synthase 1
669	PTGS2	P35354	Prostaglandin G/H synthase 2
670	PTK2	Q05397	Focal adhesion kinase 1
671	PTK2B	Q14289	Protein-tyrosine kinase 2-beta
672	PTK6	Q13882	Protein-tyrosine kinase 6
673	PTPN1	P18031	Tyrosine-protein phosphatase non-receptor type 1
674	PTPN11	Q06124	Tyrosine-protein phosphatase non-receptor type 11
675	PTPN13	Q12923	Tyrosine-protein phosphatase non-receptor type 13
676	PTPN2	P17706	Tyrosine-protein phosphatase non-receptor type 2
677	PTPN22	Q9Y2R2	Tyrosine-protein phosphatase non-receptor type 22
678	PTPN6	P29350	Tyrosine-protein phosphatase non-receptor type 6
679	PTPRA	P18433	Receptor-type tyrosine-protein phosphatase alpha
680	PTPRC	P08575	Receptor-type tyrosine-protein phosphatase C
681	PTPRF	P10586	Receptor-type tyrosine-protein phosphatase F
682	PTPRS	Q13332	Receptor-type tyrosine-protein phosphatase S
683	PYGL	P06737	Glycogen phosphorylase, liver form
684	PYGM	P11217	Glycogen phosphorylase, muscle form
685	QARS1	P47897	Glutamine--tRNA ligase
686	QDPR	P09417	Dihydropteridine reductase
687	QPCT	Q16769	Glutaminyl-peptide cyclotransferase
688	QTRT1	Q9BXR0	Queuine tRNA-ribosyltransferase catalytic subunit 1
689	RAF1	P04049	RAF proto-oncogene serine/threonine-protein kinase
690	RAMP1	O60894	Receptor activity-modifying protein 1
691	RARA	P10276	Retinoic acid receptor alpha
692	RARB	P10826	Retinoic acid receptor beta
693	RARG	P13631	Retinoic acid receptor gamma
694	RARS1	P54136	Arginine--tRNA ligase, cytoplasmic
695	RBP4	P02753	Retinol-binding protein 4
696	RCOR1	Q9UKL0	REST corepressor 1
697	RELA	Q04206	Transcription factor p65
698	REN	P00797	Renin
699	RET	P07949	Proto-oncogene tyrosine-protein kinase receptor Ret
700	RGS4	P49798	Regulator of G-protein signaling 4
701	RNASEH1	O60930	Ribonuclease H1
702	RNPEP	Q9H4A4	Aminopeptidase B
703	ROCK1	Q13464	Rho-associated protein kinase 1
704	ROCK2	O75116	Rho-associated protein kinase 2
705	RORA	P35398	Nuclear receptor ROR-alpha
706	RORB	Q92753	Nuclear receptor ROR-beta
707	RORC	P51449	Nuclear receptor ROR-gamma
708	ROS1	P08922	Proto-oncogene tyrosine-protein kinase ROS
709	RPS6KA2	Q15349	Ribosomal protein S6 kinase alpha-2
710	RPS6KA3	P51812	Ribosomal protein S6 kinase alpha-3
711	RPS6KA5	O75582	Ribosomal protein S6 kinase alpha-5
712	RPS6KB1	P23443	Ribosomal protein S6 kinase beta-1
713	RXRB	P28702	Retinoic acid receptor RXR-beta
714	SAE1	Q9UBE0	SUMO-activating enzyme subunit 1
715	SCARB1	Q8WTV0	Scavenger receptor class B member 1
716	SCD	O00767	Acyl-CoA desaturase
717	SCN1A	P35498	Sodium channel protein type 1 subunit alpha
718	SCN5A	Q14524	Sodium channel protein type 5 subunit alpha
719	SCN9A	Q15858	Sodium channel protein type 9 subunit alpha
720	SELE	P16581	E-selectin
721	SELL	P14151	L-selectin
722	SELP	P16109	P-selectin
723	SERPINA6	P08185	Corticosteroid-binding globulin
724	SERPINE1	P05121	Plasminogen activator inhibitor 1
725	SETD2	Q9BYW2	Histone-lysine N-methyltransferase SETD2
726	SETD7	Q8WTS6	Histone-lysine N-methyltransferase SETD7
727	SETDB1	Q15047	Histone-lysine N-methyltransferase SETDB1
728	SGK1	O00141	Serine/threonine-protein kinase Sgk1
729	SHBG	P04278	Sex hormone-binding globulin
730	SHH	Q15465	Sonic hedgehog protein
731	SIGMAR1	Q99720	Sigma non-opioid intracellular receptor 1
732	SIRT2	Q8IXJ6	NAD-dependent protein deacetylase sirtuin-2
733	SLC10A1	Q14973	Sodium/bile acid cotransporter
734	SLC10A2	Q12908	Ileal sodium/bile acid cotransporter
735	SLC16A1	P53985	Monocarboxylate transporter 1
736	SLC1A2	P43004	Excitatory amino acid transporter 2
737	SLC22A12	Q96S37	Solute carrier family 22 member 12
738	SLC22A6	Q4U2R8	Solute carrier family 22 member 6
739	SLC28A2	O43868	Sodium/nucleoside cotransporter 2
740	SLC29A1	Q99808	Equilibrative nucleoside transporter 1
741	SLC37A4	O43826	Glucose-6-phosphate exchanger SLC37A4
742	SLC5A1	P13866	Sodium/glucose cotransporter 1
743	SLC5A2	P31639	Sodium/glucose cotransporter 2
744	SLC5A4	Q9NY91	Solute carrier family 5 member 4
745	SLC6A1	P30531	Sodium- and chloride-dependent GABA transporter 1
746	SLC6A11	P48066	Sodium- and chloride-dependent GABA transporter 3
747	SLC6A12	P48065	Sodium- and chloride-dependent betaine transporter
748	SLC6A13	Q9NSD5	Sodium- and chloride-dependent GABA transporter 2
749	SLC6A2	P23975	Sodium-dependent noradrenaline transporter
750	SLC6A3	Q01959	Sodium-dependent dopamine transporter
751	SLC6A4	P31645	Sodium-dependent serotonin transporter
752	SLC9A1	P19634	Sodium/hydrogen exchanger 1
753	SMARCA4	P51532	Transcription activator BRG1
754	SMO	Q99835	Smoothened homolog
755	SMS	P52788	Spermine synthase
756	SMYD2	Q9NRG4	N-lysine methyltransferase SMYD2
757	SOAT1	P35610	Sterol O-acyltransferase 1
758	SOAT2	O75908	Sterol O-acyltransferase 2
759	SQLE	Q14534	Squalene monooxygenase
760	SRC	P12931	Proto-oncogene tyrosine-protein kinase Src
761	SRD5A1	P18405	3-oxo-5-alpha-steroid 4-dehydrogenase 1
762	SRD5A2	P31213	3-oxo-5-alpha-steroid 4-dehydrogenase 2
763	SRM	P19623	Spermidine synthase
764	SSTR3	P32745	Somatostatin receptor type 3
765	STAT3	P40763	Signal transducer and activator of transcription 3
766	STAT6	P42226	Signal transducer and activator of transcription 6
767	STS	P08842	Steryl-sulfatase
768	SUV39H1	O43463	Histone-lysine N-methyltransferase SUV39H1
769	SYK	P43405	Tyrosine-protein kinase SYK
770	TAAR1	Q96RJ0	Trace amine-associated receptor 1
771	TACR1	P25103	Substance-P receptor
772	TACR2	P21452	Substance-K receptor
773	TACR3	P29371	Neuromedin-K receptor
774	TAS2R31	P59538	Taste receptor type 2 member 31
775	TBK1	Q9UHD2	Serine/threonine-protein kinase TBK1
776	TBXA2R	P21731	Thromboxane A2 receptor
777	TDP1	Q9NUW8	Tyrosyl-DNA phosphodiesterase 1
778	TEK	Q02763	Angiopoietin-1 receptor
779	TERT	O14746	Telomerase reverse transcriptase
780	TGFB1	P01137	Transforming growth factor beta-1 proprotein
781	TGFBR1	P36897	TGF-beta receptor type-1
782	TGFBR2	P37173	TGF-beta receptor type-2
783	TGM2	P21980	Protein-glutamine gamma-glutamyltransferase 2
784	THRA	P10827	Thyroid hormone receptor alpha
785	THRB	P10828	Thyroid hormone receptor beta
786	TK1	P04183	Thymidine kinase, cytosolic
787	TK2	O00142	Thymidine kinase 2, mitochondrial
788	TLR4	O00206	Toll-like receptor 4
789	TLR7	Q9NYK1	Toll-like receptor 7
790	TLR8	Q9NR97	Toll-like receptor 8
791	TLR9	Q9NR96	Toll-like receptor 9
792	TMIGD3	P0DMS9	Transmembrane domain-containing protein TMIGD3
793	TNF	P01375	Tumor necrosis factor
794	TNFRSF1A	P19438	Tumor necrosis factor receptor superfamily member 1A
795	TNKS	O95271	Poly [ADP-ribose] polymerase tankyrase-1
796	TNKS2	Q9H2K2	Poly [ADP-ribose] polymerase tankyrase-2
797	TNNI3K	Q59H18	Serine/threonine-protein kinase TNNI3K
798	TOP1	P11387	DNA topoisomerase 1
799	TOP2A	P11388	DNA topoisomerase 2-alpha
800	TPMT	P51580	Thiopurine S-methyltransferase
801	TPO	P07202	Thyroid peroxidase
802	TRAP1	Q12931	Heat shock protein 75 kDa, mitochondrial
803	TRPA1	O75762	Transient receptor potential cation channel subfamily A member 1
804	TRPC3	Q13507	Short transient receptor potential channel 3
805	TRPC6	Q9Y210	Short transient receptor potential channel 6
806	TRPM8	Q7Z2W7	Transient receptor potential cation channel subfamily M member 8
807	TRPV1	Q8NER1	Transient receptor potential cation channel subfamily V member 1
808	TTK	P33981	Dual specificity protein kinase TTK
809	TTL	Q8NG68	Tubulin--tyrosine ligase
810	TTR	P02766	Transthyretin
811	TUBB1	Q9H4B7	Tubulin beta-1 chain
812	TUBB3	Q13509	Tubulin beta-3 chain
813	TXK	P42681	Tyrosine-protein kinase TXK
814	TYK2	P29597	Non-receptor tyrosine-protein kinase TYK2
815	TYMP	P19971	Thymidine phosphorylase
816	TYMS	P04818	Thymidylate synthase
817	TYR	P14679	Tyrosinase
818	TYRO3	Q06418	Tyrosine-protein kinase receptor TYRO3
819	UBA2	Q9UBT2	SUMO-activating enzyme subunit 2
820	UGCG	Q16739	Ceramide glucosyltransferase
821	UGT2B7	P16662	UDP-glucuronosyltransferase 2B7
822	UPP1	Q16831	Uridine phosphorylase 1
823	UQCRB	P14927	Cytochrome b-c1 complex subunit 7
824	VCAM1	P19320	Vascular cell adhesion protein 1
825	VDR	P11473	Vitamin D3 receptor
826	VEGFA	P15692	Vascular endothelial growth factor A
827	WEE1	P30291	Wee1-like protein kinase
828	WNT3A	P56704	Protein Wnt-3a
829	XDH	P47989	Xanthine dehydrogenase/oxidase
830	XIAP	P98170	E3 ubiquitin-protein ligase XIAP
831	YES1	P07947	Tyrosine-protein kinase Yes
832	YWHAG	P61981	14-3-3 protein gamma

## Sheet: PPI anylsis
AverageShortestPathLength	BetweennessCentrality	ClosenessCentrality	ClusteringCoefficient	Degree	Eccentricity	name	NeighborhoodConnectivity	NumberOfDirectedEdges	Radiality	selected	Stress	TopologicalCoefficient
1.31716	0.0731937	0.759207	0.256891	183	2	GAPDH	54.1148	183	0.920709	FALSE	64732	0.201921
1.36194	0.0556141	0.734247	0.26275	172	3	IL6	54.7209	172	0.909515	FALSE	58522	0.204947
1.36567	0.0487121	0.73224	0.273766	172	3	AKT1	55.9535	172	0.908582	FALSE	50378	0.210351
1.42537	0.026483	0.701571	0.318391	155	3	VEGFA	59.6839	155	0.893657	FALSE	34086	0.223535
1.44776	0.0269319	0.690722	0.311808	149	3	TNF	58.7718	149	0.88806	FALSE	35148	0.220119
1.45522	0.0283345	0.687179	0.321493	146	2	EGFR	59.774	146	0.886194	FALSE	34912	0.223037
1.46642	0.0334027	0.681934	0.328671	144	3	SRC	60.4653	144	0.883396	FALSE	37570	0.226462
1.48134	0.0222817	0.675063	0.332169	140	3	MAPK3	61.0286	140	0.879664	FALSE	29986	0.228571
1.48507	0.018941	0.673367	0.35158	139	3	CASP3	62.3237	139	0.878731	FALSE	25210	0.233422
1.51866	0.0145044	0.658477	0.370543	130	3	JUN	63.7154	130	0.870336	FALSE	21702	0.238634
1.53731	0.0104648	0.650485	0.403575	127	3	STAT3	65.9291	127	0.865672	FALSE	17176	0.248789
1.56343	0.0126168	0.639618	0.384022	121	3	MAPK1	65.281	121	0.859142	FALSE	19358	0.247276
1.5709	0.0186966	0.63658	0.367816	117	3	HSP90AA1	62.6496	117	0.857276	FALSE	21422	0.235525
1.58209	0.00760794	0.632075	0.417391	115	3	MAPK8	67.7043	115	0.854478	FALSE	13470	0.255488
1.57463	0.0104314	0.635071	0.405527	114	2	HRAS	65.2982	114	0.856343	FALSE	16348	0.24365
1.58955	0.00900676	0.629108	0.418758	112	3	CCND1	65.7054	112	0.852612	FALSE	14322	0.247013
1.61194	0.00752691	0.62037	0.428524	110	3	MMP9	68.0818	110	0.847015	FALSE	12498	0.259854
1.60075	0.0138224	0.624709	0.412504	109	3	ESR1	66.6422	109	0.849813	FALSE	19904	0.250535
1.6194	0.0108714	0.617512	0.420696	105	3	PTGS2	68.6571	105	0.845149	FALSE	16626	0.259084
1.6306	0.0103943	0.613272	0.4354	104	3	MTOR	68.4135	104	0.842351	FALSE	15408	0.260127
1.63433	0.0117414	0.611872	0.393904	102	3	IL1B	64.8627	102	0.841418	FALSE	16556	0.245692
1.64179	0.00990769	0.609091	0.407921	101	3	ERBB2	65.703	101	0.839552	FALSE	14376	0.249821
1.62687	0.00961714	0.614679	0.407525	101	3	TLR4	65.5248	101	0.843284	FALSE	15056	0.245411
1.64925	0.0311709	0.606335	0.330044	96	3	CAT	61.8125	96	0.837687	FALSE	37680	0.232378
1.68284	0.00534585	0.594235	0.466167	90	3	IL2	71.3333	90	0.829291	FALSE	9396	0.271229
1.68657	0.00726013	0.59292	0.427466	90	3	PTPRC	66.2444	90	0.828358	FALSE	10082	0.252841
1.69403	0.00388482	0.590308	0.499216	88	3	MMP2	74.0227	88	0.826493	FALSE	6742	0.282529
1.69403	0.00557037	0.590308	0.476611	87	3	ICAM1	69.7241	87	0.826493	FALSE	9378	0.265111
1.70896	0.00488785	0.585153	0.491317	85	3	RELA	73.6	85	0.822761	FALSE	7910	0.281992
1.70149	0.00288965	0.587719	0.546472	84	3	BCL2L1	76.5714	84	0.824627	FALSE	6226	0.290043
1.74254	0.00605098	0.573876	0.421393	83	3	PIK3CA	64.9398	83	0.814366	FALSE	8586	0.255668
1.71642	0.00546026	0.582609	0.469437	82	3	KDR	73.122	82	0.820896	FALSE	8496	0.279091
1.72388	0.00419877	0.580087	0.518827	81	3	MAPK14	75.9012	81	0.81903	FALSE	7284	0.290809
1.71642	0.00441923	0.582609	0.476852	81	3	VCAM1	68.4691	81	0.820896	FALSE	7476	0.260339
1.71269	0.0105583	0.583878	0.412025	80	3	PPARG	68.775	80	0.821828	FALSE	15670	0.259528
1.74627	0.00398477	0.57265	0.516817	78	3	MDM2	71.5	78	0.813433	FALSE	6048	0.277132
1.74254	0.00682365	0.573876	0.495171	78	3	AR	72.4231	78	0.814366	FALSE	10164	0.279626
1.77612	0.00284722	0.563025	0.531442	77	3	JAK2	76.039	77	0.80597	FALSE	4646	0.302944
1.72388	0.0057729	0.580087	0.44	76	3	NOS3	70.1711	76	0.81903	FALSE	7668	0.263801
1.74254	0.00891271	0.573876	0.423917	74	3	MPO	63.6351	74	0.814366	FALSE	12140	0.241959
1.75	0.0119425	0.571429	0.394216	73	3	APP	68.5616	73	0.8125	FALSE	18150	0.261686
1.79104	0.0043392	0.558333	0.422926	72	3	PIK3R1	64.4722	72	0.802239	FALSE	6334	0.255842
1.76866	0.00178775	0.565401	0.581891	71	3	MAP2K1	80.3521	71	0.807836	FALSE	3702	0.31024
1.76119	0.00292282	0.567797	0.560563	71	3	CASP8	78.6901	71	0.809701	FALSE	4884	0.301495
1.77612	0.00274275	0.563025	0.551553	70	3	ATM	73.5429	70	0.80597	FALSE	4570	0.28505
1.80597	0.00290536	0.553719	0.605797	70	3	MCL1	79.1143	70	0.798507	FALSE	5198	0.316457
1.77239	0.00180169	0.564211	0.566712	67	3	HIF1A	79.5224	67	0.806903	FALSE	3392	0.303521
1.82463	0.00251967	0.548057	0.516369	64	3	LYN	74.1406	64	0.793843	FALSE	4162	0.295381
1.78731	0.00598112	0.559499	0.515377	64	3	SERPINE1	73.125	64	0.803172	FALSE	9994	0.280172
1.79104	0.0016592	0.558333	0.590278	64	3	IGF1R	79.8906	64	0.802239	FALSE	3172	0.307272
1.79851	0.00253882	0.556017	0.490527	63	3	KIT	76.4286	63	0.800373	FALSE	4586	0.295091
1.77612	0.0112453	0.563025	0.352791	63	3	F2	64.381	63	0.80597	FALSE	16952	0.242947
1.79104	0.00818418	0.558333	0.426758	62	3	NR3C1	73.1774	62	0.802239	FALSE	14140	0.279303
1.8097	0.00238591	0.552577	0.556284	61	3	EZH2	73.4098	61	0.797575	FALSE	3638	0.284534
1.82463	0.00182654	0.548057	0.579781	61	3	CDK4	73.1803	61	0.793843	FALSE	3062	0.288112
1.82463	0.0013441	0.548057	0.604918	61	3	TLR9	81.0656	61	0.793843	FALSE	2860	0.319156
1.79478	0.00244946	0.557173	0.519774	60	3	ABL1	74.0667	60	0.801306	FALSE	4014	0.281622
1.80224	0.00091653	0.554865	0.651977	60	3	TGFB1	84.6667	60	0.79944	FALSE	2006	0.324393
1.82836	0.00258592	0.546939	0.548023	60	3	TLR7	75.6167	60	0.79291	FALSE	4720	0.297703
1.79104	0.00589747	0.558333	0.442431	59	3	ACE	67.4746	59	0.802239	FALSE	9458	0.254621
1.84328	0.00174506	0.54251	0.578342	58	3	LCK	78.2069	58	0.789179	FALSE	2902	0.310345
1.85448	0.00121843	0.539235	0.604961	58	3	JAK1	81.1897	58	0.786381	FALSE	2012	0.326063
1.81343	0.0035639	0.55144	0.565638	58	3	HDAC1	77.431	58	0.796642	FALSE	5664	0.297812
1.82463	0.00132909	0.548057	0.586466	57	3	SELE	75.5614	57	0.793843	FALSE	2968	0.292874
1.83582	0.0009661	0.544715	0.636591	57	3	STAT6	84.1754	57	0.791045	FALSE	2124	0.3301
1.84328	0.00121513	0.54251	0.605263	57	3	TLR8	77.5439	57	0.789179	FALSE	2784	0.306497
1.86194	0.00132279	0.537074	0.638312	56	3	XIAP	81.0714	56	0.784515	FALSE	2052	0.325588
1.84701	0.00161937	0.541414	0.5367	55	3	ITGB1	73.0909	55	0.788246	FALSE	2670	0.287759
1.85075	0.00096846	0.540323	0.645118	55	3	TNFRSF1A	85.3455	55	0.787313	FALSE	2006	0.337334
1.83955	0.00153541	0.543611	0.580014	54	3	PDGFRB	81.1481	54	0.790112	FALSE	2436	0.315752
1.82836	0.0018955	0.546939	0.628931	54	3	PARP1	81.5185	54	0.79291	FALSE	3820	0.314672
1.81343	0.0135354	0.55144	0.366473	53	3	ABCB1	69.3962	53	0.796642	FALSE	23006	0.262793
1.89925	0.00118801	0.526523	0.560232	53	3	PTK2	76.7736	53	0.775187	FALSE	2284	0.317246
1.81343	0.010341	0.55144	0.275264	52	3	CYP3A4	46.3462	52	0.796642	FALSE	14556	0.174234
1.86567	0.00076194	0.536	0.713424	52	3	CCNB1	82.5385	52	0.783582	FALSE	1656	0.327534
1.85821	0.00151162	0.538153	0.520362	52	3	ITGB3	72.7885	52	0.785448	FALSE	2678	0.286569
1.85448	0.00186596	0.539235	0.515083	52	3	SYK	70.1731	52	0.786381	FALSE	3036	0.275189
1.85448	0.00209015	0.539235	0.626667	51	3	CDK2	76.8235	51	0.786381	FALSE	2868	0.300092
1.85075	0.00266683	0.540323	0.529412	51	3	SELP	70.1176	51	0.787313	FALSE	5042	0.272831
1.89925	0.00077151	0.526523	0.68	50	3	CCNA2	79.12	50	0.775187	FALSE	1446	0.322939
1.82836	0.00469992	0.546939	0.47102	50	3	REN	74.06	50	0.79291	FALSE	6392	0.28053
1.88433	0.00310669	0.530693	0.505306	50	3	CCR5	68.4	50	0.778918	FALSE	5284	0.274699
1.91418	0.00055769	0.522417	0.665816	49	3	CDK6	76.7551	49	0.771455	FALSE	1262	0.31717
1.89925	0.00099206	0.526523	0.646258	49	3	CDK1	72.449	49	0.775187	FALSE	1608	0.294508
1.85448	0.00126447	0.539235	0.647109	49	3	NOS2	83.8163	49	0.786381	FALSE	2400	0.324869
1.8694	0.00307128	0.53493	0.469858	48	3	ITGA2B	66.3125	48	0.782649	FALSE	4776	0.260049
1.84328	0.0043338	0.54251	0.476064	48	3	HNF4A	76.3333	48	0.789179	FALSE	7682	0.291349
1.85075	0.00086656	0.540323	0.601064	48	3	GSK3B	82.7083	48	0.787313	FALSE	2066	0.318109
1.85821	0.00044517	0.538153	0.696809	48	3	MAPK9	88.75	48	0.785448	FALSE	1172	0.343992
1.83955	0.00128013	0.543611	0.620722	47	3	HSPA5	83.5957	47	0.790112	FALSE	2102	0.316651
1.88806	0.00054878	0.529644	0.679926	47	3	TERT	84.0426	47	0.777985	FALSE	1208	0.334831
1.87313	0.00046017	0.533865	0.720629	47	3	MMP1	88.4255	47	0.781716	FALSE	970	0.346767
1.88806	0.00110921	0.529644	0.587419	47	3	SELL	69.7021	47	0.777985	FALSE	2310	0.277698
1.86567	0.00079308	0.536	0.676226	47	3	CASP1	86.3617	47	0.783582	FALSE	1404	0.336038
1.84328	0.0109544	0.54251	0.401932	46	3	ABCG2	67.2826	46	0.789179	FALSE	15348	0.255745
1.84701	0.00221385	0.541414	0.511111	46	3	HSPA8	73.6522	46	0.788246	FALSE	3132	0.280046
1.88806	0.00043197	0.529644	0.729469	46	3	MET	91.1522	46	0.777985	FALSE	938	0.361715
1.84328	0.0031243	0.54251	0.50628	46	3	AHR	77.6957	46	0.789179	FALSE	7164	0.294302
1.88433	0.00165483	0.530693	0.458937	46	3	PRKCD	70.0435	46	0.778918	FALSE	2236	0.276852
1.8806	0.00049523	0.531746	0.709179	46	3	MMP3	87.7609	46	0.779851	FALSE	912	0.345515
1.83582	0.00284171	0.544715	0.54686	46	3	AGTR1	79.8261	46	0.791045	FALSE	4336	0.300098
1.87313	0.00170315	0.533865	0.557488	46	3	DNMT1	74.4783	46	0.781716	FALSE	2452	0.290931
1.86567	0.00167034	0.536	0.61256	46	3	CXCR2	77.8913	46	0.783582	FALSE	3974	0.301904
1.91791	0.0005108	0.521401	0.671498	46	3	AKT2	85.8261	46	0.770522	FALSE	1018	0.351746
1.88806	0.00047027	0.529644	0.690909	45	3	RAF1	86.2667	45	0.777985	FALSE	1112	0.340975
1.88433	0.00068067	0.530693	0.649495	45	3	PLAU	84.9333	45	0.778918	FALSE	1296	0.334383
1.87313	0.00245574	0.533865	0.565657	45	3	ELANE	74.6222	45	0.781716	FALSE	4032	0.290359
1.87687	0.00560132	0.532803	0.39899	45	3	PRKCA	65.7556	45	0.780784	FALSE	6416	0.256858
1.93284	0.00168182	0.517375	0.535941	44	3	ITGB2	66.8182	44	0.766791	FALSE	3100	0.276108
1.89552	0.00074744	0.527559	0.632135	44	3	FLT1	86.1364	44	0.776119	FALSE	1404	0.341811
1.90672	0.00067509	0.524462	0.590255	43	3	PRKCZ	78.3256	43	0.773321	FALSE	1208	0.313302
1.97015	0.00037891	0.507576	0.723577	42	3	CCNE1	75.5476	42	0.757463	FALSE	776	0.322853
1.93657	0.00081659	0.516378	0.571951	41	3	CD38	73.122	41	0.765858	FALSE	1448	0.29968
1.8806	0.00291554	0.531746	0.488462	40	3	LDLR	71.975	40	0.779851	FALSE	5530	0.276827
1.86567	0.00160465	0.536	0.544872	40	3	HSPA1A	77.85	40	0.783582	FALSE	2492	0.294886
1.91045	0.00045358	0.523438	0.661269	39	3	LGALS3	88.1538	39	0.772388	FALSE	884	0.348434
1.91045	0.00053181	0.523438	0.619433	39	3	SHH	83.8974	39	0.772388	FALSE	1012	0.33161
1.92537	0.00215063	0.51938	0.529015	39	3	F3	71.1026	39	0.768657	FALSE	4328	0.285552
1.9291	0.00055555	0.518375	0.622132	39	3	SMARCA4	74.0769	39	0.767724	FALSE	1108	0.298697
1.97761	0.00057253	0.50566	0.609986	39	3	BTK	74.641	39	0.755597	FALSE	1102	0.317621
1.96269	0.00038092	0.509506	0.719772	38	3	CASP7	85.5263	38	0.759328	FALSE	622	0.35636
1.94403	0.00140348	0.514395	0.570413	38	3	CX3CR1	66	38	0.763993	FALSE	2674	0.269388
1.91418	0.00027903	0.522417	0.705706	37	3	MAPK10	89.1892	37	0.771455	FALSE	642	0.351139
1.87687	0.00449106	0.532803	0.411411	37	3	PPARA	67.2432	37	0.780784	FALSE	8982	0.254709
1.93284	0.00074293	0.517375	0.615616	37	3	CTSB	79.8919	37	0.766791	FALSE	1092	0.320851
1.92537	0.00079264	0.51938	0.59009	37	3	IGFBP3	79.7297	37	0.768657	FALSE	1196	0.317648
1.9403	0.00049793	0.515385	0.621622	37	3	PTK2B	84.2973	37	0.764925	FALSE	1154	0.341285
1.90299	0.00104635	0.52549	0.620635	36	3	ESR2	90.1667	36	0.774254	FALSE	2656	0.349483
1.89552	0.00033242	0.527559	0.780952	36	3	NOX4	95	36	0.776119	FALSE	772	0.365385
1.92164	0.00147759	0.520388	0.596825	36	3	HSP90B1	86.1667	36	0.76959	FALSE	3490	0.34058
1.9403	0.00228502	0.515385	0.519328	35	3	TYMS	64.6286	35	0.764925	FALSE	3664	0.259553
2.08209	0.00490819	0.480287	0.294118	35	3	COMT	28.9429	35	0.729478	FALSE	3760	0.13717
1.91045	0.0019738	0.523438	0.552941	35	3	NOS1	79.5143	35	0.772388	FALSE	2294	0.309394
1.90672	0.00258219	0.524462	0.388235	35	3	ADRB2	65.6286	35	0.773321	FALSE	4200	0.254374
1.89179	0.00540489	0.5286	0.309244	35	3	NR1H4	53.5429	35	0.777052	FALSE	9490	0.204362
1.9403	0.00070191	0.515385	0.601681	35	3	ARG1	77.7714	35	0.764925	FALSE	908	0.312335
2.02239	0.00053756	0.494465	0.623529	35	4	ITGAL	62.9143	35	0.744403	FALSE	932	0.27594
1.97388	0.00411429	0.506616	0.299465	34	3	CYP2C9	33.7059	34	0.75653	FALSE	4308	0.139858
1.9291	0.00068555	0.518375	0.622103	34	3	CDK5	77.8824	34	0.767724	FALSE	1058	0.307835
1.89925	0.00137712	0.526523	0.56328	34	3	CYP19A1	85.3235	34	0.775187	FALSE	3188	0.32691
1.96269	0.00073055	0.509506	0.575758	34	3	FLT3	83.8824	34	0.759328	FALSE	1188	0.34378
1.92537	0.0107397	0.51938	0.318182	33	3	DHFR	51.0909	33	0.768657	FALSE	8654	0.201701
2.00746	0.00045312	0.498141	0.621212	33	3	CSK	78.2121	33	0.748134	FALSE	694	0.335674
1.95522	0.00026808	0.51145	0.774621	33	3	ALK	94.2424	33	0.761194	FALSE	578	0.381548
1.98507	0.00043289	0.503759	0.659274	32	3	TOP2A	67.3125	32	0.753731	FALSE	802	0.280469
1.94776	0.00011764	0.51341	0.798387	32	3	MMP14	96.8438	32	0.76306	FALSE	314	0.387375
1.91418	0.00314174	0.522417	0.368952	32	3	ACHE	56.0312	32	0.771455	FALSE	4350	0.217054
1.92164	0.00168507	0.520388	0.550403	32	3	NQO1	84.375	32	0.76959	FALSE	4246	0.328307
1.9403	8.568e-05	0.515385	0.854839	32	3	MMP7	103.312	32	0.764925	FALSE	222	0.40997
1.97388	0.00088029	0.506616	0.600806	32	3	CXCR1	74.1875	32	0.75653	FALSE	2150	0.305298
1.98507	0.00307569	0.503759	0.35914	31	3	CYP1A2	35.2581	31	0.753731	FALSE	3666	0.146299
1.91791	0.00175077	0.521401	0.52043	31	3	GSR	75.0968	31	0.770522	FALSE	2580	0.289949
1.97015	0.00277184	0.507576	0.475269	31	3	ANPEP	62.3226	31	0.757463	FALSE	3386	0.255288
1.96642	0.00082745	0.508539	0.537634	31	3	INSR	73.6774	31	0.758396	FALSE	1068	0.299502
2.01119	0.00027014	0.497217	0.795699	31	3	AURKA	78.0968	31	0.747201	FALSE	370	0.333747
1.97388	0.00016026	0.506616	0.741935	31	3	PDGFRA	89.7419	31	0.75653	FALSE	338	0.367795
1.96269	0.0009599	0.509506	0.696552	30	3	TOP1	78.1333	30	0.759328	FALSE	1988	0.315054
1.93284	0.00122633	0.517375	0.604598	30	3	VDR	88.1333	30	0.766791	FALSE	2972	0.344271
1.97761	0.00030672	0.50566	0.627586	30	3	NGFR	91.1333	30	0.755597	FALSE	560	0.373497
1.96269	0.0019284	0.509506	0.45977	30	3	CNR1	63.5	30	0.759328	FALSE	3760	0.256048
1.98134	0.00028825	0.504708	0.632184	30	3	CHUK	84.6667	30	0.754664	FALSE	574	0.348423
2.1194	0.00287873	0.471831	0.305419	29	3	CYP2C19	29.3103	29	0.720149	FALSE	2676	0.141596
2.02612	0.00078039	0.493554	0.608374	29	3	CCR3	66.5862	29	0.74347	FALSE	1768	0.28701
1.99627	0.00010994	0.500935	0.741379	29	3	TEK	95.1724	29	0.750933	FALSE	276	0.396552
2.02239	0.00022121	0.494465	0.711823	29	3	TYK2	81.8276	29	0.744403	FALSE	346	0.351191
1.94776	0.00184094	0.51341	0.462963	28	3	FASN	65.0714	28	0.76306	FALSE	3318	0.256187
1.92537	0.00533386	0.51938	0.34127	28	3	CFTR	63.9286	28	0.768657	FALSE	6904	0.247508
1.95896	0.00102152	0.510476	0.521164	28	3	MAPT	82.0714	28	0.760261	FALSE	1464	0.326978
1.96269	0.00034761	0.509506	0.613757	28	3	CTSG	72.6429	28	0.759328	FALSE	620	0.290571
1.94403	0.00105898	0.514395	0.616402	28	3	CTSD	78.0357	28	0.763993	FALSE	2062	0.306022
1.97015	0.00010242	0.507576	0.809524	28	3	RET	99.9643	28	0.757463	FALSE	262	0.403082
1.9291	0.00296004	0.518375	0.373219	27	3	NR1I2	50	27	0.767724	FALSE	4928	0.192308
1.97388	0.00062786	0.506616	0.666667	27	4	ALOX5	91.0741	27	0.75653	FALSE	1460	0.365759
1.94403	0.00271012	0.514395	0.316239	27	3	G6PD	56.3333	27	0.763993	FALSE	2918	0.220052
2.00746	0.00193683	0.498141	0.413105	27	3	DRD2	41.5926	27	0.748134	FALSE	2558	0.174028
2.07836	0.00055924	0.481149	0.65812	27	3	C5AR1	60.963	27	0.73041	FALSE	1296	0.277104
2.04478	0.00070824	0.489051	0.649573	27	3	PIK3CG	82.2593	27	0.738806	FALSE	1410	0.359211
1.98881	0.00069396	0.502814	0.723647	27	3	FGFR1	93.3333	27	0.752799	FALSE	1572	0.383935
1.95896	0.00062914	0.510476	0.523077	26	3	DPP4	76.2692	26	0.760261	FALSE	924	0.301459
1.98507	0.00040075	0.503759	0.573333	25	3	APEX1	72.88	25	0.753731	FALSE	658	0.295061
1.93657	0.00233732	0.516378	0.473333	25	3	HMGCR	61.6	25	0.765858	FALSE	3688	0.237683
2.00746	0.00224095	0.498141	0.393333	25	3	MAOB	38.6	25	0.748134	FALSE	3048	0.160166
1.95896	0.00272466	0.510476	0.34058	24	3	TTR	55.5417	24	0.760261	FALSE	3948	0.218504
2.14179	0.00274147	0.466899	0.402174	24	3	HTR1A	33.25	24	0.714552	FALSE	2058	0.163779
2.08955	0.0001409	0.478571	0.728261	24	4	ITGA4	66.75	24	0.727612	FALSE	274	0.302036
2.10075	5.921e-05	0.476021	0.858696	24	3	AURKB	71.7083	24	0.724813	FALSE	108	0.330453
2.02612	0.00135579	0.493554	0.391304	23	3	SLC6A4	43.087	23	0.74347	FALSE	2178	0.181038
2.06716	0.00017151	0.483755	0.660079	23	3	CD22	72.3043	23	0.733209	FALSE	352	0.318521
2.02612	0.00031696	0.493554	0.581028	23	3	RARA	82.2609	23	0.74347	FALSE	530	0.345634
2.1791	0.0014606	0.458904	0.41502	23	3	MAOA	30.3043	23	0.705224	FALSE	1572	0.153829
1.98507	0.0010212	0.503759	0.667984	23	3	TGM2	98.8696	23	0.753731	FALSE	2180	0.398492
1.97761	0.00056573	0.50566	0.561265	23	3	PTGS1	76.3913	23	0.755597	FALSE	1152	0.304348
2	0.00145837	0.5	0.367965	22	3	HTR2A	46.3182	22	0.75	FALSE	2006	0.188868
2.05597	9.12e-05	0.486388	0.766234	22	3	BRAF	90.0455	22	0.736007	FALSE	192	0.389807
2.0709	0.000918	0.482883	0.619048	22	3	PTPN22	75.1818	22	0.732276	FALSE	1610	0.332462
2.02612	0.00010004	0.493554	0.683983	22	3	TGFBR2	90.0455	22	0.74347	FALSE	262	0.376759
2.08582	0.00177907	0.479428	0.366667	21	3	CYP2A6	34	21	0.728545	FALSE	2086	0.152253
2.07836	0.00160087	0.481149	0.438095	21	3	UGT2B7	34.381	21	0.73041	FALSE	1840	0.152128
2.00746	0.00079746	0.498141	0.461905	21	3	CYP1B1	53.1429	21	0.748134	FALSE	1490	0.21691
2.08955	0.00171013	0.478571	0.27619	21	3	FABP1	38.4286	21	0.727612	FALSE	1846	0.172887
2.07463	0.00013285	0.482014	0.673684	20	3	BLK	70.8	20	0.731343	FALSE	276	0.310526
2.10075	0.0006772	0.476021	0.557895	20	3	DRD4	39.1	20	0.724813	FALSE	982	0.176923
2.10075	0.00040802	0.476021	0.589474	20	3	DRD3	39.6	20	0.724813	FALSE	876	0.179186
2.00373	2.481e-05	0.499069	0.910526	20	3	MIF	112.35	20	0.749067	FALSE	74	0.454858
1.98134	0.00120367	0.504708	0.531579	20	3	SCARB1	76.9	20	0.754664	FALSE	3136	0.303953
2.04851	0.00093478	0.48816	0.415205	19	3	ATP12A	54.6316	19	0.737873	FALSE	1502	0.23149
2.05224	0.00091768	0.487273	0.385965	19	3	BCHE	43.7368	19	0.73694	FALSE	1196	0.186114
2.06343	5.733e-05	0.484629	0.760234	19	3	CTSL	86.3684	19	0.734142	FALSE	102	0.372278
2.00746	0.00100154	0.498141	0.346405	18	3	ADA	58.8333	18	0.748134	FALSE	1018	0.237231
2.02239	0.00038849	0.494465	0.614379	18	3	NAMPT	91.8889	18	0.744403	FALSE	564	0.376594
2.07463	0.00088328	0.482014	0.529412	18	3	CPT1A	53.5	18	0.731343	FALSE	1406	0.232609
2.10821	0.00046157	0.474336	0.551471	17	3	NR1I3	42.2941	17	0.722948	FALSE	1216	0.190514
2.25373	0.00048569	0.443709	0.477941	17	3	EPHX1	35.4706	17	0.686567	FALSE	512	0.193828
2.11194	0.00063793	0.473498	0.485294	17	3	SLC6A3	34.7059	17	0.722015	FALSE	704	0.15704
2.08209	0.00290259	0.480287	0.360294	17	3	XDH	52.9412	17	0.729478	FALSE	2890	0.23194
2.21642	0.00071909	0.451178	0.470588	17	3	GSTA1	35.8824	17	0.695896	FALSE	870	0.185919
2.10821	0.00075907	0.474336	0.397059	17	3	HTR2C	39.4118	17	0.722948	FALSE	942	0.17753
1.99254	0.00066643	0.501873	0.610294	17	3	SCD	58.7059	17	0.751866	FALSE	1500	0.232039
2.06343	8.042e-05	0.484629	0.639706	17	3	HLA-A	89.6471	17	0.734142	FALSE	200	0.383107
2.02239	0.0007126	0.494465	0.516667	16	3	TYR	89.9375	16	0.744403	FALSE	1558	0.3656
2.01866	0.00039874	0.495379	0.508333	16	3	ADORA2A	81.125	16	0.745336	FALSE	934	0.328441
2.06343	0.00058052	0.484629	0.4	16	3	GCK	55.0625	16	0.734142	FALSE	496	0.234309
2.13806	0.00039196	0.467714	0.47619	15	3	SLC10A1	43.0667	15	0.715485	FALSE	564	0.199383
2.03358	0.00034156	0.491743	0.504762	15	3	ABCC1	63.6667	15	0.741604	FALSE	512	0.260929
2.01493	0.00020671	0.496296	0.590476	15	3	ALPL	93.6	15	0.746269	FALSE	350	0.375904
2.30597	0.00041379	0.433657	0.505495	14	3	CES1	33.6429	14	0.673507	FALSE	394	0.195598
2.09328	0.00065123	0.477718	0.384615	14	4	SHBG	48.7857	14	0.726679	FALSE	896	0.212726
2.1194	8.535e-05	0.471831	0.736264	14	3	RPS6KA3	90.9286	14	0.720149	FALSE	108	0.411118
2.11567	4.954e-05	0.472663	0.692308	14	3	EIF2AK2	82.7143	14	0.721082	FALSE	98	0.370916
2.04104	5.218e-05	0.489945	0.705128	13	3	PDE5A	83.6154	13	0.739739	FALSE	92	0.342686
2.05224	0.00057146	0.487273	0.423077	13	3	GLUL	65.3846	13	0.73694	FALSE	542	0.272115
2.10821	0.000483	0.474336	0.564103	13	3	AOC3	68	13	0.722948	FALSE	960	0.300885
2.1306	0.0002909	0.469352	0.448718	13	4	CYP17A1	52.4615	13	0.717351	FALSE	412	0.237383
2.03731	4.628e-05	0.490842	0.712121	12	3	MB	81.3333	12	0.740672	FALSE	124	0.330623
2.15672	0.00013849	0.463668	0.484848	12	3	AHCY	55.3333	12	0.710821	FALSE	132	0.258567
2.14179	7.058e-05	0.466899	0.621212	12	3	RARB	79.0833	12	0.714552	FALSE	116	0.362768
2.47388	0.00013509	0.404223	0.666667	12	4	MTTP	30.4167	12	0.63153	FALSE	158	0.233974
2.1194	0.00020225	0.471831	0.454545	11	3	TYMP	75	11	0.720149	FALSE	320	0.334416
2.4291	0.00023238	0.411674	0.527273	11	3	ADH1B	28.2727	11	0.642724	FALSE	268	0.199104
2.19776	0.00052265	0.455008	0.309091	11	3	NAT1	43.2727	11	0.70056	FALSE	792	0.212121
2.34328	0.00032947	0.426752	0.418182	11	4	F9	35.8182	11	0.664179	FALSE	406	0.215772
2.17537	5.22e-05	0.459691	0.690909	11	3	ERN1	85.2727	11	0.706157	FALSE	60	0.406061
2.1306	0.00036045	0.469352	0.418182	11	3	RBP4	60.7273	11	0.717351	FALSE	722	0.273546
2.14925	0.00113793	0.465278	0.272727	11	3	KCNH2	48.0909	11	0.712687	FALSE	1252	0.222833
2.1903	0.0002268	0.456559	0.581818	11	4	F7	48.0909	11	0.702425	FALSE	432	0.232323
2.44403	0.00014233	0.40916	0.377778	10	3	SLC10A2	34.4	10	0.638993	FALSE	164	0.247482
2.47388	0.00033963	0.404223	0.444444	10	3	TPMT	32	10	0.63153	FALSE	302	0.244275
2.14925	6.278e-05	0.465278	0.644444	10	3	HRH1	67.6	10	0.712687	FALSE	162	0.310092
2.1791	3.079e-05	0.458904	0.8	10	3	FHIT	99.5	10	0.705224	FALSE	58	0.47381
2.17537	0.00010847	0.459691	0.466667	10	3	PPARD	69.1	10	0.706157	FALSE	186	0.327488
2.13806	0.00031411	0.467714	0.333333	9	3	ACP1	64.7778	9	0.715485	FALSE	528	0.292609
2.46269	0.00033624	0.406061	0.416667	9	4	CPT2	32.4444	9	0.634328	FALSE	186	0.238683
2.17537	9.339e-05	0.459691	0.666667	9	3	AVPR2	61.2222	9	0.706157	FALSE	100	0.288784
2.20522	0.00019589	0.453469	0.388889	9	3	EPHX2	66.1111	9	0.698694	FALSE	468	0.325123
2.41418	0.00011627	0.414219	0.611111	9	4	F10	39.7778	9	0.646455	FALSE	152	0.266965
2.15299	1.369e-05	0.464471	0.678571	8	3	KMT2A	83.5	8	0.711754	FALSE	32	0.381279
2.47015	5.637e-05	0.404834	0.678571	8	4	CETP	37.625	8	0.632463	FALSE	116	0.276654
2.48507	8.939e-05	0.402402	0.571429	8	3	ADH1C	29.375	8	0.628731	FALSE	114	0.225962
2.1903	0.00027891	0.456559	0.619048	7	3	AKR1A1	54.5714	7	0.702425	FALSE	376	0.259864
2.48881	7.752e-05	0.401799	0.133333	6	4	TPO	34.8333	6	0.627799	FALSE	74	0.264103
2.47761	5.764e-05	0.403614	0.2	6	4	SERPINA6	39.6667	6	0.630597	FALSE	54	0.292593
2.48134	4.033e-05	0.403008	0.2	5	4	PRKAB1	50.8	5	0.629664	FALSE	38	0.378947
2.26493	2.161e-05	0.441516	0.7	5	3	PYGL	51.4	5	0.683769	FALSE	10	0.267708
2.68657	0.00021557	0.372222	0	4	4	SCN1A	24.75	4	0.578358	FALSE	140	0.300633
2.33582	0.00011309	0.428115	0.166667	4	3	CHKB	72	4	0.666045	FALSE	212	0.415698
2.26866	5.309e-05	0.440789	0.333333	4	3	SCN5A	70	4	0.682836	FALSE	78	0.365183
2.65299	0.00022173	0.376934	0.166667	4	4	GABRG2	25.25	4	0.586754	FALSE	160	0.28125
2.76493	1.5e-05	0.361673	0	2	4	SLC22A12	31.5	2	0.558769	FALSE	6	0.508333
2.92164	0	0.342273	0	1	4	QDPR	33	1	0.51959	FALSE	0	0

## Sheet: KEGG
Pathways	Fold Enrichment	Count	-log[10](P_Value)	PValue	Genes
Pathways in cancer	4.65827	66	26.4776	3.33e-27	RET, ITGB1, GSK3B, FLT3, ITGA2B, PIK3CG, IGF1R, SHH, CASP8, CCND1, CASP3, AKT2, AKT1, HRAS, JAK1, PDGFRB, PDGFRA, MAP2K1, HSP90AA1, CHUK, MMP1, MMP2, PRKCA, MMP9, TGFBR2, AR, PIK3CA, CCNE1, KIT, RARA, AGTR1, RARB, PPARG, RAF1, MET, PPARD, HDAC1, XIAP, PIK3R1, PTGS2, HIF1A, EGFR, RELA, HSP90B1, MAPK9, MAPK8, ERBB2, ABL1, MAPK1, MAPK3, JUN, TGFB1, NOS2, STAT3, BRAF, MTOR, PTK2, VEGFA, MAPK10, IL6, …
Pancreatic cancer	11.0952	26	19.4067	3.92e-20	PIK3R1, RELA, EGFR, PIK3CG, MAPK9, MAPK8, CCND1, AKT2, ERBB2, AKT1, MAPK1, JAK1, MAPK3, MAP2K1, TGFB1, CHUK, STAT3, BRAF, TGFBR2, VEGFA, MAPK10, CDK6, PIK3CA, CDK4, RAF1, BCL2L1
Hepatitis B	6.69536	35	18.4698	3.39e-19	SRC, PIK3R1, TNF, RELA, PIK3CG, MAPK9, MAPK8, CASP8, CCND1, CASP3, AKT2, PTK2B, AKT1, MAPK1, STAT6, HRAS, JAK1, MAPK3, JUN, MAP2K1, TGFB1, CHUK, STAT3, PRKCA, MMP9, MAPK10, CCNA2, IL6, CDK6, PIK3CA, CCNE1, CDK4, CDK2, RAF1, TLR4
Prostate cancer	8.8257	28	17.9706	1.07e-18	GSK3B, PIK3R1, RELA, EGFR, PIK3CG, HSP90B1, IGF1R, CCND1, AKT2, ERBB2, AKT1, MAPK1, HRAS, MAPK3, PDGFRB, PDGFRA, MAP2K1, HSP90AA1, CHUK, BRAF, MTOR, AR, PIK3CA, CCNE1, CDK2, MDM2, RAF1, FGFR1
PI3K-Akt signaling pathway	4.01999	50	16.7932	1.61e-17	ITGB1, GSK3B, FLT1, ITGB3, ITGA2B, PIK3CG, IGF1R, CCND1, AKT2, KDR, AKT1, JAK2, HRAS, JAK1, PDGFRB, PDGFRA, MAP2K1, HSP90AA1, SYK, ITGA4, CHUK, PRKCA, PIK3CA, CCNE1, KIT, RAF1, MET, TLR4, PIK3R1, EGFR, RELA, HSP90B1, MAPK1, MCL1, MAPK3, NGFR, NOS3, INSR, MTOR, IL2, PTK2, VEGFA, IL6, CDK6, CDK4, CDK2, MDM2, TEK, FGFR1, BCL2L1
TNF signaling pathway	7.51775	29	16.5901	2.57e-17	PIK3R1, PTGS2, TNF, RELA, PIK3CG, ICAM1, MAPK9, CASP7, MAPK8, CASP8, CASP3, AKT2, AKT1, MAPK1, MAPK3, JUN, MAP2K1, VCAM1, CHUK, MMP3, MAPK14, SELE, MMP9, TNFRSF1A, MAPK10, MMP14, IL6, PIK3CA, IL1B
Proteoglycans in cancer	5.2702	38	16.4271	3.74e-17	ITGB1, SRC, ITGB3, PIK3R1, HIF1A, TNF, EGFR, PIK3CG, IGF1R, CCND1, PLAU, CTSL, CASP3, AKT2, ERBB2, KDR, AKT1, MAPK1, HRAS, MAPK3, MAP2K1, TGFB1, MMP2, STAT3, PRKCA, BRAF, MAPK14, MMP9, ESR1, MTOR, PTK2, VEGFA, PIK3CA, MDM2, RAF1, MET, TLR4, FGFR1
Toxoplasmosis	7.31272	29	16.2464	5.67e-17	ITGB1, XIAP, TNF, RELA, MAPK9, MAPK8, CASP8, CASP3, AKT2, ALOX5, AKT1, MAPK1, JAK2, CCR5, LDLR, JAK1, MAPK3, HSPA8, TGFB1, NOS2, CHUK, STAT3, TYK2, MAPK14, TNFRSF1A, MAPK10, TLR4, BCL2L1, HSPA1A
Prolactin signaling pathway	9.37619	24	15.9469	1.13e-16	GSK3B, MAP2K1, SRC, STAT3, PIK3R1, MAPK14, ESR1, PIK3CG, RELA, ESR2, GCK, CYP17A1, MAPK10, MAPK9, MAPK8, PIK3CA, CCND1, AKT2, AKT1, MAPK1, JAK2, RAF1, HRAS, MAPK3
Central carbon metabolism in cancer	9.96831	23	15.8962	1.27e-16	PDGFRB, RET, PDGFRA, MAP2K1, G6PD, FLT3, PIK3R1, HIF1A, EGFR, MTOR, PIK3CG, GCK, PIK3CA, AKT2, KIT, ERBB2, AKT1, MAPK1, RAF1, HRAS, MET, FGFR1, MAPK3
Chagas disease (American trypanosomiasis)	7.20119	27	14.8633	1.37e-15	SERPINE1, PIK3R1, TNF, RELA, PIK3CG, MAPK9, MAPK8, CASP8, AKT2, AKT1, MAPK1, MAPK3, JUN, TGFB1, ACE, NOS2, CHUK, MAPK14, IL2, TGFBR2, TNFRSF1A, MAPK10, IL6, PIK3CA, IL1B, TLR9, TLR4
HIF-1 signaling pathway	7.51235	26	14.7645	1.72e-15	FLT1, SERPINE1, PIK3R1, HIF1A, RELA, EGFR, PIK3CG, IGF1R, AKT2, ERBB2, AKT1, MAPK1, MAPK3, MAP2K1, NOS2, NOS3, INSR, STAT3, PRKCA, MTOR, VEGFA, IL6, PIK3CA, TEK, GAPDH, TLR4
FoxO signaling pathway	6.20998	30	14.7305	1.86e-15	PIK3R1, EGFR, PIK3CG, IGF1R, MAPK9, MAPK8, CCNB1, CCND1, AKT2, AKT1, MAPK1, HRAS, MAPK3, MAP2K1, TGFB1, CHUK, INSR, STAT3, BRAF, MAPK14, PRKAB1, TGFBR2, MAPK10, IL6, PIK3CA, CAT, CDK2, MDM2, ATM, RAF1
Rap1 signaling pathway	4.75507	36	14.0168	9.62e-15	ITGB1, FLT1, SRC, ITGB3, ITGA2B, ITGB2, PIK3R1, ITGAL, PRKCZ, EGFR, PIK3CG, IGF1R, CNR1, AKT2, KDR, AKT1, MAPK1, DRD2, HRAS, MAPK3, PDGFRB, NGFR, PDGFRA, MAP2K1, INSR, PRKCA, BRAF, MAPK14, VEGFA, ADORA2A, PIK3CA, KIT, TEK, RAF1, MET, FGFR1
Non-small cell lung cancer	9.90639	20	13.6383	2.3e-14	ALK, MAP2K1, BRAF, PRKCA, PIK3R1, FHIT, EGFR, PIK3CG, CDK6, PIK3CA, CCND1, CDK4, AKT2, ERBB2, AKT1, MAPK1, RARB, RAF1, HRAS, MAPK3
Acute myeloid leukemia	9.90639	20	13.6383	2.3e-14	MAP2K1, CHUK, FLT3, STAT3, BRAF, PIK3R1, MTOR, PIK3CG, RELA, PIK3CA, CCND1, AKT2, KIT, RARA, AKT1, MAPK1, RAF1, HRAS, PPARD, MAPK3
Chronic myeloid leukemia	8.47547	22	13.5287	2.96e-14	MAP2K1, TGFB1, CHUK, HDAC1, BRAF, PIK3R1, PIK3CG, RELA, TGFBR2, CDK6, PIK3CA, CCND1, CDK4, AKT2, MDM2, ABL1, AKT1, MAPK1, RAF1, HRAS, BCL2L1, MAPK3
Glioma	8.96148	21	13.4023	3.96e-14	PDGFRB, PDGFRA, MAP2K1, BRAF, PRKCA, PIK3R1, EGFR, MTOR, PIK3CG, IGF1R, CDK6, PIK3CA, CCND1, CDK4, AKT2, MDM2, AKT1, MAPK1, RAF1, HRAS, MAPK3
ErbB signaling pathway	7.33301	23	12.7352	1.84e-13	GSK3B, MAP2K1, JUN, SRC, BRAF, PRKCA, PIK3R1, EGFR, MTOR, PIK3CG, PTK2, MAPK10, MAPK9, MAPK8, PIK3CA, AKT2, ERBB2, ABL1, AKT1, MAPK1, RAF1, HRAS, MAPK3
Focal adhesion	4.5781	34	12.7122	1.94e-13	ITGB1, GSK3B, FLT1, SRC, ITGB3, ITGA2B, XIAP, PIK3R1, EGFR, PIK3CG, IGF1R, MAPK9, MAPK8, CCND1, AKT2, ERBB2, KDR, AKT1, MAPK1, HRAS, MAPK3, PDGFRB, PDGFRA, JUN, MAP2K1, ITGA4, PRKCA, BRAF, PTK2, VEGFA, MAPK10, PIK3CA, RAF1, MET
Bladder cancer	11.5011	17	12.6615	2.18e-13	MAP2K1, MMP1, SRC, MMP2, BRAF, MMP9, EGFR, TYMP, VEGFA, CCND1, CDK4, ERBB2, MDM2, MAPK1, RAF1, HRAS, MAPK3
Melanoma	8.20417	21	12.585	2.6e-13	PDGFRB, PDGFRA, MAP2K1, BRAF, PIK3R1, EGFR, PIK3CG, IGF1R, CDK6, PIK3CA, CCND1, CDK4, AKT2, MDM2, AKT1, MAPK1, RAF1, HRAS, MET, FGFR1, MAPK3
Influenza A	4.94181	31	12.4377	3.65e-13	GSK3B, PIK3R1, TNF, RELA, PIK3CG, ICAM1, MAPK9, MAPK8, AKT2, CASP1, AKT1, MAPK1, JAK2, JAK1, MAPK3, HSPA8, JUN, MAP2K1, EIF2AK2, PRKCA, TYK2, MAPK14, TNFRSF1A, MAPK10, IL6, PIK3CA, IL1B, TLR7, RAF1, TLR4, HSPA1A
Osteoclast differentiation	5.71697	27	12.2941	5.08e-13	ITGB3, PIK3R1, TNF, RELA, PIK3CG, MAPK9, MAPK8, AKT2, AKT1, MAPK1, JAK1, MAPK3, JUN, MAP2K1, TGFB1, SYK, CHUK, TYK2, MAPK14, TGFBR2, TNFRSF1A, MAPK10, PIK3CA, LCK, IL1B, BTK, PPARG
Hepatitis C	5.631	27	12.1325	7.37e-13	GSK3B, SCARB1, PIK3R1, TNF, RELA, EGFR, PIK3CG, MAPK9, MAPK8, AKT2, AKT1, MAPK1, HRAS, LDLR, JAK1, MAPK3, CHUK, STAT3, EIF2AK2, BRAF, TYK2, MAPK14, TNFRSF1A, MAPK10, PIK3CA, RAF1, PPARA
Colorectal cancer	8.50033	19	11.6198	2.4e-12	GSK3B, MAP2K1, JUN, TGFB1, BRAF, PIK3R1, PIK3CG, TGFBR2, MAPK10, MAPK9, MAPK8, PIK3CA, CCND1, CASP3, AKT2, AKT1, MAPK1, RAF1, MAPK3
Insulin resistance	6.16398	24	11.5918	2.56e-12	GSK3B, CPT1A, NOS3, INSR, PRKCD, STAT3, PYGL, PIK3R1, TNF, PRKCZ, PRKAB1, MTOR, PIK3CG, RELA, TNFRSF1A, MAPK10, MAPK9, RPS6KA3, IL6, MAPK8, PIK3CA, AKT2, AKT1, PPARA
Estrogen signaling pathway	6.44416	23	11.5017	3.15e-12	HSPA8, MAP2K1, JUN, HSP90AA1, NOS3, SRC, MMP2, PRKCD, PIK3R1, ESR1, MMP9, EGFR, PIK3CG, ESR2, HSP90B1, PIK3CA, AKT2, AKT1, MAPK1, RAF1, HRAS, HSPA1A, MAPK3
Epstein-Barr virus infection	5.684	25	11.2882	5.15e-12	HDAC1, PIK3R1, ITGAL, RELA, PIK3CG, ICAM1, MAPK9, MAPK8, AKT2, AKT1, JAK1, LYN, JUN, SYK, CHUK, STAT3, EIF2AK2, TYK2, HLA-A, MAPK14, MAPK10, CCNA2, PIK3CA, CDK2, MDM2
Measles	5.42245	26	11.279	5.26e-12	GSK3B, PIK3R1, RELA, PIK3CG, CCND1, AKT2, AKT1, JAK2, JAK1, HSPA8, CHUK, STAT3, EIF2AK2, TYK2, IL2, IL6, CDK6, PIK3CA, CCNE1, CDK4, IL1B, CDK2, TLR9, TLR7, TLR4, HSPA1A
Small cell lung cancer	6.85289	21	10.9872	1.03e-11	ITGB1, NOS2, CHUK, ITGA2B, XIAP, PIK3R1, PTGS2, FHIT, PIK3CG, RELA, PTK2, CDK6, PIK3CA, CCND1, CCNE1, CDK4, AKT2, CDK2, AKT1, RARB, BCL2L1
Toll-like receptor signaling pathway	6.0186	23	10.8697	1.35e-11	MAP2K1, JUN, CHUK, PIK3R1, MAPK14, TNF, PIK3CG, RELA, MAPK10, MAPK9, IL6, MAPK8, CASP8, PIK3CA, IL1B, AKT2, TLR9, TLR8, AKT1, MAPK1, TLR7, TLR4, MAPK3
Fc epsilon RI signaling pathway	7.7503	19	10.8665	1.36e-11	LYN, MAP2K1, SYK, PRKCA, PIK3R1, MAPK14, TNF, PIK3CG, MAPK10, MAPK9, MAPK8, PIK3CA, AKT2, BTK, AKT1, MAPK1, RAF1, HRAS, MAPK3
Progesterone-mediated oocyte maturation	6.69536	21	10.7852	1.64e-11	MAP2K1, HSP90AA1, BRAF, PIK3R1, MAPK14, PIK3CG, IGF1R, MAPK10, CCNA2, MAPK9, RPS6KA3, CCNB1, MAPK8, PIK3CA, AKT2, CDK2, CDK1, AKT1, MAPK1, RAF1, MAPK3
VEGF signaling pathway	8.18496	18	10.684	2.07e-11	MAP2K1, NOS3, SRC, PRKCA, PIK3R1, PTGS2, MAPK14, PIK3CG, PTK2, VEGFA, PIK3CA, AKT2, KDR, AKT1, MAPK1, RAF1, HRAS, MAPK3
B cell receptor signaling pathway	7.23597	18	9.74958	1.78e-10	LYN, GSK3B, MAP2K1, JUN, SYK, CHUK, PIK3R1, PIK3CG, RELA, PIK3CA, AKT2, BTK, AKT1, MAPK1, RAF1, HRAS, CD22, MAPK3
Choline metabolism in cancer	5.76729	21	9.53165	2.94e-10	PDGFRB, PDGFRA, MAP2K1, JUN, CHKB, PRKCA, PIK3R1, HIF1A, EGFR, MTOR, PIK3CG, MAPK10, MAPK9, MAPK8, PIK3CA, AKT2, AKT1, MAPK1, RAF1, HRAS, MAPK3
Ras signaling pathway	3.80476	31	9.46725	3.41e-10	FLT1, PIK3R1, RELA, EGFR, PIK3CG, IGF1R, MAPK9, MAPK8, AKT2, KDR, ABL1, AKT1, MAPK1, HRAS, MAPK3, PDGFRB, NGFR, PDGFRA, MAP2K1, CHUK, INSR, PRKCA, VEGFA, MAPK10, PIK3CA, KIT, TEK, RAF1, MET, FGFR1, BCL2L1
Tuberculosis	4.23121	27	9.21753	6.06e-10	SRC, ITGB2, TNF, RELA, MAPK9, MAPK8, CASP8, CASP3, AKT2, AKT1, MAPK1, JAK2, CTSD, JAK1, MAPK3, TGFB1, SYK, NOS2, VDR, MAPK14, TNFRSF1A, MAPK10, IL6, IL1B, TLR9, RAF1, TLR4
Pertussis	6.6571	18	9.13668	7.3e-10	ITGB1, JUN, NOS2, ITGB2, MAPK14, TNF, RELA, MAPK10, MAPK9, CASP7, IL6, MAPK8, IL1B, CASP3, CASP1, MAPK1, TLR4, MAPK3
Sphingolipid signaling pathway	5.08528	22	8.9393	1.15e-09	MAP2K1, ABCC1, NOS3, PRKCA, PIK3R1, MAPK14, TNF, PRKCZ, PIK3CG, RELA, TNFRSF1A, MAPK10, MAPK9, MAPK8, PIK3CA, AKT2, AKT1, MAPK1, RAF1, HRAS, CTSD, MAPK3
Neurotrophin signaling pathway	5.08528	22	8.9393	1.15e-09	NGFR, GSK3B, MAP2K1, JUN, PRKCD, BRAF, PIK3R1, MAPK14, PIK3CG, RELA, MAPK10, MAPK9, RPS6KA3, MAPK8, PIK3CA, AKT2, ABL1, AKT1, MAPK1, RAF1, HRAS, MAPK3
T cell receptor signaling pathway	5.54758	20	8.75945	1.74e-09	GSK3B, MAP2K1, JUN, CHUK, PIK3R1, MAPK14, TNF, IL2, PIK3CG, RELA, PTPRC, PIK3CA, CDK4, LCK, AKT2, AKT1, MAPK1, RAF1, HRAS, MAPK3
Chemokine signaling pathway	4.02647	27	8.73993	1.82e-09	CX3CR1, GSK3B, SRC, PIK3R1, PRKCZ, RELA, PIK3CG, CXCR1, AKT2, CXCR2, PTK2B, AKT1, MAPK1, JAK2, CCR5, HRAS, CCR3, MAPK3, LYN, MAP2K1, CHUK, PRKCD, STAT3, BRAF, PTK2, PIK3CA, RAF1
Endometrial cancer	8.00132	15	8.66756	2.15e-09	GSK3B, MAP2K1, BRAF, PIK3R1, EGFR, PIK3CG, PIK3CA, CCND1, AKT2, ERBB2, AKT1, MAPK1, RAF1, HRAS, MAPK3
Viral carcinogenesis	3.78859	28	8.47756	3.33e-09	HDAC1, SRC, PIK3R1, RELA, PIK3CG, CASP8, CCND1, CASP3, MAPK1, CCR5, HRAS, CCR3, JAK1, MAPK3, LYN, JUN, SYK, STAT3, EIF2AK2, HLA-A, CCNA2, CDK6, PIK3CA, CCNE1, CDK4, CDK2, CDK1, MDM2
HTLV-I infection	3.38533	31	8.23136	5.87e-09	GSK3B, ITGB2, XIAP, PIK3R1, ITGAL, TNF, RELA, PIK3CG, ICAM1, CCND1, TERT, AKT2, AKT1, HRAS, JAK1, PDGFRB, PDGFRA, JUN, TGFB1, VCAM1, CHUK, HLA-A, IL2, TGFBR2, TNFRSF1A, IL6, PIK3CA, LCK, CDK4, ATM, BCL2L1
Renal cell carcinoma	6.72434	16	8.13847	7.27e-09	MAP2K1, JUN, TGFB1, BRAF, PIK3R1, HIF1A, PIK3CG, VEGFA, PIK3CA, AKT2, AKT1, MAPK1, RAF1, HRAS, MET, MAPK3
Type II diabetes mellitus	8.09022	14	8.12033	7.58e-09	INSR, PRKCD, PIK3R1, TNF, PRKCZ, MTOR, PIK3CG, GCK, MAPK10, MAPK9, MAPK8, PIK3CA, MAPK1, MAPK3
Serotonergic synapse	4.99782	20	7.96658	1.08e-08	APP, MAP2K1, MAOB, MAOA, HTR1A, HTR2C, BRAF, PRKCA, HTR2A, PTGS2, CYP2C19, SLC6A4, PTGS1, CYP2C9, CASP3, ALOX5, MAPK1, RAF1, HRAS, MAPK3
Insulin signaling pathway	4.42198	22	7.8041	1.57e-08	GSK3B, MAP2K1, INSR, BRAF, PYGL, PIK3R1, PRKCZ, PRKAB1, MTOR, PIK3CG, GCK, MAPK10, MAPK9, MAPK8, PIK3CA, AKT2, FASN, AKT1, MAPK1, RAF1, HRAS, MAPK3
Non-alcoholic fatty liver disease (NAFLD)	4.22498	23	7.79588	1.6e-08	GSK3B, JUN, TGFB1, INSR, PIK3R1, TNF, PRKAB1, PIK3CG, RELA, TNFRSF1A, ERN1, MAPK10, MAPK9, CASP7, IL6, MAPK8, CASP8, PIK3CA, IL1B, CASP3, AKT2, AKT1, PPARA
Thyroid hormone signaling pathway	4.82398	20	7.70553	1.97e-08	GSK3B, MAP2K1, HDAC1, SRC, ITGB3, PRKCA, PIK3R1, HIF1A, ESR1, MTOR, PIK3CG, PIK3CA, CCND1, AKT2, MDM2, AKT1, MAPK1, RAF1, HRAS, MAPK3
Leishmaniasis	6.2508	16	7.67572	2.11e-08	ITGB1, JUN, TGFB1, NOS2, ITGA4, ITGB2, PTGS2, MAPK14, TNF, RELA, IL1B, MAPK1, JAK2, TLR4, JAK1, MAPK3
MAPK signaling pathway	3.28908	30	7.67366	2.12e-08	TNF, RELA, EGFR, MAPK9, RPS6KA3, MAPK8, CASP3, AKT2, AKT1, MAPK1, HRAS, MAPK3, PDGFRB, PDGFRA, HSPA8, JUN, MAP2K1, TGFB1, CHUK, PRKCA, BRAF, MAPK14, TGFBR2, TNFRSF1A, MAPK10, IL1B, MAPT, RAF1, FGFR1, HSPA1A
Apoptosis	6.71078	15	7.59176	2.56e-08	CHUK, XIAP, PIK3R1, TNF, PIK3CG, RELA, TNFRSF1A, CASP7, CASP8, PIK3CA, CASP3, AKT2, AKT1, ATM, BCL2L1
NF-kappa B signaling pathway	5.42005	17	7.24489	5.69e-08	LYN, VCAM1, SYK, CHUK, XIAP, PTGS2, TNF, RELA, ICAM1, TNFRSF1A, PLAU, LCK, IL1B, BTK, ATM, TLR4, BCL2L1
NOD-like receptor signaling pathway	6.93448	14	7.24109	5.74e-08	HSP90AA1, CHUK, MAPK14, TNF, RELA, MAPK10, MAPK9, IL6, MAPK8, CASP8, IL1B, CASP1, MAPK1, MAPK3
Epithelial cell signaling in Helicobacter pylori infection	6.20998	15	7.1349	7.33e-08	LYN, JUN, CHUK, SRC, MAPK14, EGFR, RELA, MAPK10, MAPK9, MAPK8, CXCR1, CASP3, CXCR2, CSK, MET
Malaria	7.35904	13	7.00174	9.96e-08	TGFB1, VCAM1, ITGB2, ITGAL, SELE, TNF, ICAM1, SELP, IL6, IL1B, TLR9, MET, TLR4
GnRH signaling pathway	5.18181	17	6.95861	1.1e-07	MAP2K1, JUN, SRC, MMP2, PRKCD, PRKCA, MAPK14, EGFR, MAPK10, MAPK9, MMP14, MAPK8, PTK2B, MAPK1, RAF1, HRAS, MAPK3
Adipocytokine signaling pathway	5.94384	15	6.88273	1.31e-07	CPT1A, CHUK, STAT3, TNF, PRKAB1, MTOR, RELA, TNFRSF1A, MAPK10, MAPK9, MAPK8, AKT2, AKT1, JAK2, PPARA
Transcriptional misregulation in cancer	3.6541	22	6.34486	4.52e-07	NGFR, FLT1, KMT2A, FLT3, HDAC1, IGFBP3, MMP3, MPO, MMP9, RELA, PTK2, TGFBR2, IGF1R, IL6, PLAU, MDM2, RARA, ATM, PPARG, MET, ELANE, BCL2L1
MicroRNAs in cancer	2.81258	29	5.97881	1.05e-06	DNMT1, ABCB1, ITGB3, PTGS2, EGFR, CCND1, PLAU, CASP3, ERBB2, ABL1, CYP1B1, HRAS, MCL1, PDGFRB, PDGFRA, ABCC1, MAP2K1, STAT3, PRKCA, MMP9, MTOR, VEGFA, CDK6, CCNE1, MDM2, ATM, RAF1, MET, EZH2
Natural killer cell mediated cytotoxicity	4.09248	18	5.85699	1.39e-06	MAP2K1, SYK, ITGB2, BRAF, PRKCA, PIK3R1, ITGAL, TNF, PIK3CG, ICAM1, PIK3CA, LCK, CASP3, PTK2B, MAPK1, RAF1, HRAS, MAPK3
AMPK signaling pathway	4.05921	18	5.80688	1.56e-06	CPT1A, INSR, PIK3R1, HMGCR, PRKAB1, MTOR, PIK3CG, IGF1R, CCNA2, PIK3CA, CCND1, SCD, HNF4A, AKT2, FASN, AKT1, PPARG, CFTR
Rheumatoid arthritis	4.72805	15	5.61083	2.45e-06	JUN, TGFB1, FLT1, MMP1, ITGB2, MMP3, ITGAL, TNF, ICAM1, VEGFA, IL6, CTSL, IL1B, TEK, TLR4
Legionellosis	6.16398	12	5.6038	2.49e-06	HSPA8, IL6, CASP7, CASP8, IL1B, CASP3, ITGB2, CASP1, TNF, TLR4, RELA, HSPA1A
Platelet activation	3.84063	18	5.46725	3.41e-06	LYN, ITGB1, SYK, NOS3, SRC, ITGB3, ITGA2B, PIK3R1, MAPK14, PRKCZ, PIK3CG, PTGS1, PIK3CA, AKT2, BTK, AKT1, MAPK1, MAPK3
p53 signaling pathway	5.38198	13	5.4389	3.64e-06	IGFBP3, SERPINE1, CCNB1, CASP8, CDK6, CCND1, CCNE1, CDK4, CASP3, CDK2, MDM2, CDK1, ATM
Amoebiasis	4.18685	16	5.31426	4.85e-06	TGFB1, NOS2, ARG1, ITGB2, PRKCA, PIK3R1, TNF, PIK3CG, RELA, PTK2, IL6, PIK3CA, IL1B, CASP3, CTSG, TLR4
mTOR signaling pathway	5.73888	12	5.28233	5.22e-06	RPS6KA3, PIK3CA, AKT2, MAPK1, AKT1, BRAF, PRKCA, PIK3R1, TNF, MTOR, PIK3CG, MAPK3
Fc gamma R-mediated phagocytosis	4.62298	14	5.1107	7.75e-06	LYN, MAP2K1, SYK, PRKCD, PRKCA, PIK3R1, PIK3CG, PTPRC, PIK3CA, AKT2, AKT1, MAPK1, RAF1, MAPK3
Gap junction	4.41285	14	4.88273	1.31e-05	PDGFRB, PDGFRA, MAP2K1, SRC, HTR2C, PRKCA, HTR2A, EGFR, CDK1, MAPK1, RAF1, DRD2, HRAS, MAPK3
Regulation of actin cytoskeleton	2.90588	22	4.73755	1.83e-05	PDGFRB, ITGB1, PDGFRA, MAP2K1, ITGA4, SRC, ITGB3, ITGB2, ITGA2B, BRAF, PIK3R1, ITGAL, F2, EGFR, PIK3CG, PTK2, PIK3CA, MAPK1, RAF1, HRAS, FGFR1, MAPK3
Chemical carcinogenesis	4.50741	13	4.61618	2.42e-05	ADH1C, ADH1B, EPHX1, CYP3A4, PTGS2, CYP2C19, CYP2C9, CYP2A6, NAT1, CYP1A2, GSTA1, CYP1B1, UGT2B7
Tyrosine metabolism	7.1326	9	4.60206	2.5e-05	AOC3, TPO, MAOB, ADH1C, MAOA, ADH1B, MIF, COMT, TYR
cAMP signaling pathway	2.9419	21	4.5986	2.52e-05	MAP2K1, JUN, HTR1A, BRAF, PIK3R1, ADRB2, PIK3CG, RELA, MAPK10, MAPK9, MAPK8, ADORA2A, PIK3CA, AKT2, AKT1, MAPK1, RAF1, DRD2, PPARA, CFTR, MAPK3
Herpes simplex infection	3.03146	20	4.56067	2.75e-05	JUN, CHUK, EIF2AK2, HLA-A, TYK2, TNF, RELA, TNFRSF1A, MAPK10, MAPK9, IL6, MAPK8, CASP8, IL1B, CASP3, CDK2, CDK1, TLR9, JAK2, JAK1
Salmonella infection	4.34449	13	4.45223	3.53e-05	JUN, NOS2, MAPK14, RELA, MAPK10, MAPK9, IL6, MAPK8, IL1B, CASP1, MAPK1, TLR4, MAPK3
Signaling pathways regulating pluripotency of stem cells	3.36817	17	4.42829	3.73e-05	GSK3B, MAP2K1, STAT3, PIK3R1, MAPK14, PIK3CG, IGF1R, PIK3CA, AKT2, AKT1, MAPK1, JAK2, RAF1, HRAS, JAK1, FGFR1, MAPK3
Inflammatory mediator regulation of TRP channels	3.96256	14	4.37161	4.25e-05	SRC, PRKCD, HTR2C, PRKCA, PIK3R1, HTR2A, MAPK14, PIK3CG, MAPK10, MAPK9, HRH1, MAPK8, PIK3CA, IL1B
Dopaminergic synapse	3.46724	16	4.31247	4.87e-05	GSK3B, MAOB, MAOA, PRKCA, COMT, MAPK14, SLC6A3, MAPK10, MAPK9, MAPK8, AKT2, AKT1, DRD2, DRD3, DRD4, SCN1A
Thyroid cancer	7.65184	8	4.25181	5.6e-05	RET, MAP2K1, CCND1, MAPK1, BRAF, PPARG, HRAS, MAPK3
Leukocyte transendothelial migration	3.61799	15	4.24336	5.71e-05	ITGB1, VCAM1, ITGA4, MMP2, ITGB2, PRKCA, PIK3R1, ITGAL, MAPK14, MMP9, PIK3CG, PTK2, ICAM1, PIK3CA, PTK2B
Shigellosis	4.76745	11	4.08938	8.14e-05	MAPK10, ITGB1, MAPK9, MAPK8, CHUK, SRC, ABL1, MAPK1, MAPK14, RELA, MAPK3
African trypanosomiasis	6.72434	8	3.86646	0.000136	IL6, VCAM1, IL1B, TLR9, PRKCA, SELE, TNF, ICAM1
Drug metabolism - cytochrome P450	4.48701	11	3.86012	0.000138	CYP2C9, CYP2A6, MAOB, ADH1C, MAOA, ADH1B, CYP1A2, GSTA1, CYP2C19, CYP3A4, UGT2B7
Long-term depression	4.62298	10	3.59346	0.000255	LYN, MAP2K1, MAPK1, BRAF, PRKCA, NOS1, RAF1, HRAS, IGF1R, MAPK3
Ovarian steroidogenesis	5.09472	9	3.50864	0.00031	SCARB1, ALOX5, INSR, CYP1B1, PTGS2, CYP19A1, LDLR, CYP17A1, IGF1R
Inflammatory bowel disease (IBD)	4.33405	10	3.37675	0.00042	IL6, JUN, TGFB1, IL1B, STAT3, STAT6, TNF, TLR4, RELA, IL2
Caffeine metabolism	22.1903	4	3.36251	0.000434	CYP2A6, NAT1, CYP1A2, XDH
Cell cycle	3.1317	14	3.32514	0.000473	GSK3B, TGFB1, HDAC1, CCNA2, CCNB1, CDK6, CCND1, CCNE1, CDK4, CDK2, MDM2, CDK1, ABL1, ATM
Bile secretion	4.01999	10	3.13136	0.000739	SCARB1, ABCB1, SLC10A1, SLC10A2, EPHX1, NR1H4, HMGCR, LDLR, CFTR, ABCG2
Regulation of lipolysis in adipocytes	4.45788	9	3.10403	0.000787	PIK3CA, AKT2, INSR, AKT1, ADRB2, PIK3R1, PTGS2, PIK3CG, PTGS1
Adherens junction	3.90675	10	3.04001	0.000912	SRC, INSR, ERBB2, MAPK1, MET, EGFR, FGFR1, TGFBR2, IGF1R, MAPK3
Hematopoietic cell lineage	3.50709	11	2.98195	0.00104243	IL6, ITGA4, FLT3, IL1B, ANPEP, ITGB3, KIT, ITGA2B, CD38, TNF, CD22
Drug metabolism - other enzymes	4.82398	8	2.94267	0.00114113	CYP2A6, TPMT, NAT1, CYP3A4, XDH, UGT2B7, TYMP, CES1
Metabolism of xenobiotics by cytochrome P450	3.74837	10	2.90914	0.00123271	CYP2C9, CYP2A6, ADH1C, ADH1B, EPHX1, CYP1A2, GSTA1, CYP1B1, CYP3A4, UGT2B7
Calcium signaling pathway	2.47937	16	2.72837	0.00186908	PDGFRB, PDGFRA, NOS2, NOS3, HTR2C, PRKCA, ADRB2, HTR2A, EGFR, HRH1, ADORA2A, ERBB2, AGTR1, PTK2B, CD38, NOS1
Amyotrophic lateral sclerosis (ALS)	4.43806	8	2.72467	0.00188508	CASP3, CAT, CASP1, NOS1, MAPK14, TNF, BCL2L1, TNFRSF1A
Cholinergic synapse	2.99869	12	2.69321	0.00202668	ACHE, MAP2K1, PIK3CA, AKT2, MAPK1, AKT1, PRKCA, PIK3R1, JAK2, HRAS, PIK3CG, MAPK3
Jak-STAT signaling pathway	2.67814	14	2.68945	0.00204434	STAT3, TYK2, PIK3R1, IL2, PIK3CG, IL6, PIK3CA, CCND1, AKT2, AKT1, STAT6, JAK2, JAK1, BCL2L1
Aldosterone-regulated sodium reabsorption	4.9786	7	2.61438	0.00243007	PIK3CA, INSR, MAPK1, PRKCA, PIK3R1, PIK3CG, MAPK3
Oxytocin signaling pathway	2.58887	14	2.55872	0.00276236	MAP2K1, JUN, NOS3, SRC, PRKCA, PTGS2, PRKAB1, EGFR, CCND1, CD38, MAPK1, RAF1, HRAS, MAPK3
Alzheimer's disease	2.4766	15	2.55771	0.00276878	GSK3B, APP, TNF, TNFRSF1A, ERN1, CASP7, CASP8, CDK5, IL1B, CASP3, MAPK1, MAPT, NOS1, GAPDH, MAPK3
Viral myocarditis	3.89304	8	2.39431	0.00403354	CASP8, CCND1, CASP3, ITGB2, ABL1, HLA-A, ITGAL, ICAM1
Arginine biosynthesis	6.93448	5	2.30184	0.00499067	NOS2, NOS3, ARG1, NOS1, GLUL
Oocyte meiosis	2.7488	11	2.19786	0.00634069	RPS6KA3, AR, MAP2K1, CCNB1, CCNE1, CDK2, CDK1, MAPK1, AURKA, IGF1R, MAPK3
Hypertrophic cardiomyopathy (HCM)	3.20053	9	2.18041	0.00660063	ITGB1, IL6, TGFB1, ACE, ITGA4, ITGB3, ITGA2B, TNF, PRKAB1
Prion diseases	4.89492	6	2.16755	0.00679902	IL6, MAP2K1, HSPA5, IL1B, MAPK1, MAPK3
Cocaine addiction	3.96256	7	2.11183	0.00772987	JUN, MAOB, CDK5, MAOA, DRD2, RELA, SLC6A3
Renin-angiotensin system	6.02998	5	2.07657	0.00838356	ACE, ANPEP, AGTR1, REN, CTSG
Long-term potentiation	3.36217	8	2.04337	0.00904952	RPS6KA3, MAP2K1, MAPK1, BRAF, PRKCA, RAF1, HRAS, MAPK3
PPAR signaling pathway	3.31199	8	2.00855	0.00980506	FABP1, CPT1A, CPT2, MMP1, SCD, PPARG, PPARA, PPARD
Retrograde endocannabinoid signaling	2.74633	10	1.99618	0.0100882	MAPK10, MAPK9, MAPK8, CNR1, MAPK1, PRKCA, MAPK14, PTGS2, GABRG2, MAPK3
Complement and coagulation cascades	3.21599	8	1.94109	0.0114528	F7, F9, F10, PLAU, C5AR1, SERPINE1, F2, F3
RIG-I-like receptor signaling pathway	3.17005	8	1.90841	0.0123479	MAPK10, MAPK9, MAPK8, CASP8, CHUK, MAPK14, TNF, RELA
Cell adhesion molecules (CAMs)	2.34405	12	1.889	0.0129123	SELP, ITGB1, VCAM1, PTPRC, SELL, ITGA4, ITGB2, HLA-A, ITGAL, SELE, CD22, ICAM1
Steroid hormone biosynthesis	3.34768	7	1.766	0.0171395	CYP1A2, CYP1B1, COMT, CYP3A4, CYP19A1, UGT2B7, CYP17A1
Phenylalanine metabolism	6.52657	4	1.66919	0.0214194	AOC3, MAOB, MAOA, MIF
Retinol metabolism	3.03383	7	1.57498	0.0266084	CYP2C9, CYP2A6, ADH1C, ADH1B, CYP1A2, CYP3A4, UGT2B7
Melanogenesis	2.49641	9	1.57165	0.0268135	GSK3B, MAP2K1, KIT, MAPK1, PRKCA, TYR, RAF1, HRAS, MAPK3
Graft-versus-host disease	4.20271	5	1.53287	0.0293179	IL6, IL1B, HLA-A, TNF, IL2
Arginine and proline metabolism	3.32855	6	1.48632	0.032635	MAOB, NOS2, MAOA, NOS3, ARG1, NOS1
Neuroactive ligand-receptor interaction	1.70233	17	1.39471	0.0402983	AVPR2, C5AR1, HTR1A, HTR2C, ADRB2, HTR2A, F2, NR3C1, GABRG2, HRH1, ADORA2A, CNR1, AGTR1, CTSG, DRD2, DRD3, DRD4
Endocytosis	1.72643	15	1.2915	0.0511095	PDGFRA, HSPA8, SRC, HLA-A, PRKCZ, EGFR, TGFBR2, IGF1R, CXCR1, CXCR2, MDM2, CCR5, HRAS, LDLR, HSPA1A
Alcoholism	1.88054	12	1.27329	0.0532981	MAP2K1, MAOB, ADORA2A, MAOA, HDAC1, MAPK1, BRAF, DRD2, RAF1, HRAS, SLC6A3, MAPK3
Tryptophan metabolism	3.46724	5	1.26764	0.0539958	MAOB, MAOA, CYP1A2, CAT, CYP1B1
Antigen processing and presentation	2.55481	7	1.26244	0.0546458	HSPA8, HSP90AA1, CTSL, HLA-A, TNF, CTSB, HSPA1A
cGMP-PKG signaling pathway	1.93112	11	1.23966	0.0575891	MAP2K1, NOS3, AKT2, INSR, AGTR1, MAPK1, AKT1, PDE5A, ADRB2, RAF1, MAPK3
Vascular smooth muscle contraction	2.13368	9	1.22993	0.0588937	MAP2K1, ADORA2A, PRKCD, AGTR1, MAPK1, BRAF, PRKCA, RAF1, MAPK3
Bacterial invasion of epithelial cells	2.4893	7	1.21766	0.0605811	ITGB1, PIK3CA, SRC, PIK3R1, MET, PTK2, PIK3CG
Carbohydrate digestion and absorption	3.30213	5	1.20336	0.0626096	PIK3CA, AKT2, AKT1, PIK3R1, PIK3CG
Arachidonic acid metabolism	2.72832	6	1.17375	0.0670263	CYP2C9, ALOX5, EPHX2, CYP2C19, PTGS2, PTGS1
Dorso-ventral axis formation	4.10932	4	1.14874	0.071	MAP2K1, MAPK1, EGFR, MAPK3
Linoleic acid metabolism	3.82592	4	1.07445	0.0842452	CYP2C9, CYP1A2, CYP2C19, CYP3A4
Axon guidance	1.96568	9	1.0661	0.0858812	ITGB1, GSK3B, CDK5, ABL1, MAPK1, HRAS, MET, PTK2, MAPK3
Folate biosynthesis	5.94384	3	1.0555	0.0880027	QDPR, DHFR, ALPL
